# Supplementary material for: Maize ZmbZIP92 transcription factor positively regulates drought tolerance in Arabidopsis
Source: Plant Signal Behav. 2026 Feb 26;21(1):2635681. doi: 10.1080/15592324.2026.2635681 (PMC12947587; doi:10.1080/15592324.2026.2635681)
Supplement: Figure S4.tif [file KPSB_A_2635681_SM0050.xlsx]

## Sheet: Sheet1
Table S3. Annotation of Differentially Expressed Genes (Up-regulated and Down-regulated)
Gene ID	Other names	Function
AT2G36830	GAMMA-TIP	Encodes a tonoplast intrinsic protein, which functions as water channel. It has also been shown to be able to facilitate the transport of urea and hydrogen peroxide. Highly expressed in vascular tissues of the root, stem, cauline leaves and flowers but not in the apical meristems.
AT3G18490	ASPG1	Encodes ASPG1 (ASPARTIC PROTEASE IN GUARD CELL 1). Functions in drought avoidance through abscisic acid (ABA) signalling in guard cells.
AT1G29670	GDSL1	GDSL-like Lipase/Acylhydrolase superfamily protein; FUNCTIONS IN: hydrolase activity, acting on ester bonds, carboxylesterase activity; INVOLVED IN: lipid metabolic process; LOCATED IN: apoplast, cell wall
AT3G53420	PIP2	LPIAT, a lyso-Phosphatidylinositol Acyltransferase, Modulates Seed
AT4G23400	PIP1D	Transmembrane transport, water transport
AT1G01620	PIP1C	PIP1 and PIP2 subfamilies may constitute functionally different plasma membrane aquaporin groups
AT2G37170	PIP2B	Response to water deprivation,transmembrane transport, water transport
AT4G35100	PIP3	Transmembrane transport, water transport
AT3G58490	ATSPP1	The metabolic breakdown of sphingoid long-chain base 1-phosphates: involved in the dehydration stress response
AT5G53160	PYL8	Abscisic acid-activated signaling pathway, response to abscisic acid
AT4G22200	AKT2	Regulation of membrane potential, response to abscisic acid
AT5G65310	ATHB5	HDZip Proteins Are Potential Regulators of Abscisic Acid Responsiveness in Arabidopsis thaliana
AT1G60200	RBM25	RBM25 Mediates Abiotic Responses in Plants
AT1G14920	GAI	Light contributes to salt resistance through GAI protein regulation in Arabidopsis thaliana
AT4G17340	DELTA-TIP2	Identification of the AQP members involved in abiotic stress responses from Arabidopsis
AT1G33240	GTL1	Regulation of stomatal density by the GTL1 transcription factor for improving water use efficiency
AT3G21780	UGT71B6	Use of the glucosyltransferase UGT71B6 to disturb abscisic acid homeostasis in Arabidopsis thaliana
AT3G02140	AFP4	Overexpression of TMAC2, a novel negative regulator of abscisic acid and salinity responses, has pleiotropic effects in Arabidopsis thaliana
AT3G11410	PP2CA	EAR1 negatively regulates ABA signaling by enhancing 2C protein phosphatase activity
AT5G59220	HAI1	Encodes a member of the PP2C family (Clade A protein phosphatases type 2C). Functions as a negative regulator of osmotic stress and ABA signaling.
AT3G19580	AZF2	Arabidopsis zinc-finger protein 2 is a negative regulator of ABA signaling during seed germination
AT1G68820	PPRT1	Expression Pattern and Function Analysis of AtPPRT1, a Novel Negative Regulator in ABA and Drought Stress Responses in Arabidopsis
AT4G05100	MYB74	Salt-induced transcription factor MYB74 is regulated by the RNA-directed DNA methylation pathway in Arabidopsis
AT4G04490	CRK36	Abiotic Stress-Inducible Receptor-Like Kinases Negatively Control ABA Signaling in Arabidopsis
AT5G57050	ABI2	Encodes a protein phosphatase 2C and is involved in ABA signal
AT5G39610	ANAC092	An Arabidopsis NAC domain transcription factor, ATAF2, promotes age-dependent and dark-induced leaf senescence
AT1G62300	WRKY6	Increased root hair density by loss of WRKY6 in Arabidopsis thaliana
AT5G39520	CSAP	CSAP accelerates leaf senescence and is negatively regulated by SAUL1 in the dark
