# Supplementary material for: Maize ZmbZIP92 transcription factor positively regulates drought tolerance in Arabidopsis
Source: Plant Signal Behav. 2026 Feb 26;21(1):2635681. doi: 10.1080/15592324.2026.2635681 (PMC12947587; doi:10.1080/15592324.2026.2635681)
Supplement: Table S1.xlsx [file KPSB_A_2635681_SM0052.xlsx]

## Sheet: Sheet1
Table S2. Differentially expressed genes between wild-type (WT) and transgenic Arabidopsis line
gene_id	gene_name	EntrezID	transcript_id	GO	KEGG	KO_ENTRY	regulation
AT2G40610	AT2G40610		AT2G40610.1	GO:0005576(extracellular region);GO:0006949(syncytium formation);GO:0009664(plant-type cell wall organization);GO:0009826(unidimensional cell growth);GO:0009828(plant-type cell wall loosening)	NA	NA	up
AT1G11735	AT1G11735		AT1G11735.1	GO:0003674(molecular_function);GO:0005575(cellular_component);GO:0008150(biological_process)	NA	NA	up
AT5G60890	AT5G60890		AT5G60890.1	GO:0000162(tryptophan biosynthetic process);GO:0000976(transcription regulatory region sequence-specific DNA binding);GO:0002213(defense response to insect);GO:0003700(DNA-binding transcription factor activity);GO:0005634(nucleus);GO:0009759(indole glucosinolate biosynthetic process);GO:0010438(cellular response to sulfur starvation);GO:0045893(positive regulation of transcription, DNA-templated)	NA	NA	up
AT4G38860	AT4G38860	830041	AT4G38860.1	GO:0003674(molecular_function);GO:0005739(mitochondrion);GO:0009733(response to auxin)	04075(Plant hormone signal transduction)	K14488	up
AT4G34770	AT4G34770	829629	AT4G34770.1	GO:0009507(chloroplast);GO:0009733(response to auxin)	04075(Plant hormone signal transduction)	K14488	up
AT1G73602	AT1G73602		AT1G73602.1	NA	00564(Glycerophospholipid metabolism)	K05929	up
AT2G42870	AT2G42870		AT2G42870.1	GO:0003712(transcription coregulator activity);GO:0005634(nucleus);GO:0009507(chloroplast);GO:0009641(shade avoidance);GO:0032502(developmental process);GO:0042803(protein homodimerization activity);GO:0045892(negative regulation of transcription, DNA-templated)	NA	NA	up
AT5G55620	AT5G55620	835656	AT5G55620.1	GO:0003674(molecular_function);GO:0005575(cellular_component)	NA	NA	up
AT2G18328	AT2G18328		AT2G18328.1	GO:0003677(DNA binding);GO:0005634(nucleus);GO:0005829(cytosol)	NA	NA	up
AT1G78170	AT1G78170	844153	AT1G78170.1	GO:0005634(nucleus);GO:0008150(biological_process)	NA	NA	up
AT5G44255.1	AT5G44255.1		AT5G44255.1	NA	00600(Sphingolipid metabolism)	K12349	up
AT3G42090.1	AT3G42090.1		AT3G42090.1	NA	NA	NA	up
AT1G49230	AT1G49230	841346	AT1G49230.1	GO:0016567(protein ubiquitination)	NA	NA	up
AT2G26400	AT2G26400		AT2G26400.1	GO:0005829(cytosol);GO:0005886(plasma membrane);GO:0006555(methionine metabolic process);GO:0010297(heteropolysaccharide binding);GO:0010309(acireductone dioxygenase [iron(II)-requiring] activity);GO:0019509(L-methionine salvage from methylthioadenosine);GO:0055114(oxidation-reduction process)	00270(Cysteine and methionine metabolism)	K08967	up
AT3G57240	AT3G57240		AT3G57240.1	GO:0005576(extracellular region);GO:0005618(cell wall);GO:0005975(carbohydrate metabolic process);GO:0008810(cellulase activity);GO:0009617(response to bacterium);GO:0042973(glucan endo-1,3-beta-D-glucosidase activity);GO:0046658(anchored component of plasma membrane);GO:0048046(apoplast);GO:0099503(secretory vesicle)	00500(Starch and sucrose metabolism)	K19891	up
AT4G30180	AT4G30180	829141	AT4G30180.1	GO:0003700(DNA-binding transcription factor activity);GO:0005634(nucleus);GO:0006355(regulation of transcription, DNA-templated)	NA	NA	up
AT2G30424	AT2G30424		AT2G30424.1	GO:0005634(nucleus);GO:0005739(mitochondrion);GO:0030154(cell differentiation);GO:0045892(negative regulation of transcription, DNA-templated);GO:0048629(trichome patterning);GO:1900033(negative regulation of trichome patterning)	NA	NA	up
AT4G29740	AT4G29740		AT4G29740.2;AT4G29740.1	GO:0005576(extracellular region);GO:0008131(primary amine oxidase activity);GO:0009690(cytokinin metabolic process);GO:0009823(cytokinin catabolic process);GO:0019139(cytokinin dehydrogenase activity);GO:0055114(oxidation-reduction process);GO:0071949(FAD binding);GO:0071949(FAD binding)	00908(Zeatin biosynthesis);00908(Zeatin biosynthesis)	K00279	up
AT5G01747	AT5G01747		AT5G01747.1	GO:0000900(translation repressor activity, mRNA regulatory element binding);GO:0005575(cellular_component);GO:0010150(leaf senescence);GO:0035195(gene silencing by miRNA);GO:0045892(negative regulation of transcription, DNA-templated)	NA	NA	up
AT4G19430	AT4G19430	827684	AT4G19430.1	GO:0003674(molecular_function);GO:0005739(mitochondrion);GO:0008150(biological_process)	NA	NA	up
AT4G32280	AT4G32280		AT4G32280.1	GO:0003700(DNA-binding transcription factor activity);GO:0005515(protein binding);GO:0005634(nucleus);GO:0006355(regulation of transcription, DNA-templated);GO:0009733(response to auxin);GO:0010114(response to red light);GO:0010218(response to far red light);GO:0010583(response to cyclopentenone)	04075(Plant hormone signal transduction)	K14484	up
AT1G50280	AT1G50280	841450	AT1G50280.1	GO:0005515(protein binding);GO:0005634(nucleus);GO:0009737(response to abscisic acid);GO:0016567(protein ubiquitination);GO:0031463(Cul3-RING ubiquitin ligase complex)	NA	NA	up
AT5G18080	AT5G18080		AT5G18080.1	GO:0003674(molecular_function);GO:0009507(chloroplast)	04075(Plant hormone signal transduction)	K14488	up
AT5G57780	AT5G57780		AT5G57780.1	GO:0005739(mitochondrion)	NA	NA	up
AT5G57700	AT5G57700	835877	AT5G57700.3;AT5G57700.2;AT5G57700.4	GO:0005575(cellular_component);GO:0008150(biological_process);GO:0008150(biological_process)	NA	NA	up
AT2G32487	AT2G32487	5007918	AT2G32487.1	GO:0003674(molecular_function);GO:0005739(mitochondrion);GO:0008150(biological_process)	NA	NA	up
AT2G04790	AT2G04790	815022	AT2G04790.3;AT2G04790.1;AT2G04790.2;AT2G04790.4	GO:0003674(molecular_function);GO:0005634(nucleus);GO:0008150(biological_process);GO:0009507(chloroplast);GO:0009507(chloroplast)	NA	NA	up
AT5G28640	AT5G28640		AT5G28640.1	GO:0003713(transcription coactivator activity);GO:0005515(protein binding);GO:0005634(nucleus);GO:0008283(cell population proliferation);GO:0009955(adaxial/abaxial pattern specification);GO:0010449(root meristem growth);GO:0010468(regulation of gene expression);GO:0045893(positive regulation of transcription, DNA-templated);GO:0045944(positive regulation of transcription by RNA polymerase II);GO:…	NA	NA	up
AT5G18050	AT5G18050		AT5G18050.1	GO:0003674(molecular_function);GO:0005739(mitochondrion)	04075(Plant hormone signal transduction)	K14488	up
AT4G26530	AT4G26530		AT4G26530.1;AT4G26530.2	GO:0003729(mRNA binding);GO:0004332(fructose-bisphosphate aldolase activity);GO:0005515(protein binding);GO:0005737(cytoplasm);GO:0005829(cytosol);GO:0006094(gluconeogenesis);GO:0006096(glycolytic process);GO:0030388(fructose 1,6-bisphosphate metabolic process);GO:0030388(fructose 1,6-bisphosphate metabolic process)	00010(Glycolysis / Gluconeogenesis);00030(Pentose phosphate pathway);00051(Fructose and mannose metabolism);00710(Carbon fixation in photosynthetic organisms);00710(Carbon fixation in photosynthetic organisms)	K01623	up
AT2G04570	AT2G04570	814999	AT2G04570.1	GO:0005576(extracellular region);GO:0016788(hydrolase activity, acting on ester bonds)	NA	NA	up
AT1G29450	AT1G29450	839821	AT1G29450.1	GO:0003674(molecular_function);GO:0005739(mitochondrion)	04075(Plant hormone signal transduction)	K14488	up
AT1G29660	AT1G29660	839843	AT1G29660.1	GO:0005576(extracellular region);GO:0005634(nucleus);GO:0009627(systemic acquired resistance);GO:0016788(hydrolase activity, acting on ester bonds);GO:0048046(apoplast);GO:0099503(secretory vesicle)	00561(Glycerolipid metabolism)	K00679	up
AT4G12490	AT4G12490	826861	AT4G12490.1	GO:0005783(endoplasmic reticulum);GO:0009506(plasmodesma);GO:0009707(chloroplast outer membrane);GO:0050832(defense response to fungus)	NA	NA	up
AT1G02070	AT1G02070	839270	AT1G02070.1	GO:0005575(cellular_component)	NA	NA	up
AT4G34760	AT4G34760	829628	AT4G34760.1	GO:0003674(molecular_function);GO:0005739(mitochondrion)	04075(Plant hormone signal transduction)	K14488	up
AT5G35510	AT5G35510	28721215	AT5G35510.1	GO:0003674(molecular_function);GO:0005739(mitochondrion);GO:0008150(biological_process)	NA	NA	up
AT3G12820	AT3G12820		AT3G12820.1	GO:0003700(DNA-binding transcription factor activity);GO:0005634(nucleus);GO:0009646(response to absence of light);GO:0009723(response to ethylene);GO:0010043(response to zinc ion);GO:0010468(regulation of gene expression);GO:0046686(response to cadmium ion);GO:1990532(stress response to nickel ion);GO:1990641(response to iron ion starvation)	NA	NA	up
AT3G48970	AT3G48970	824058	AT3G48970.1	GO:0005794(Golgi apparatus);GO:0030001(metal ion transport)	NA	NA	up
AT5G13140	AT5G13140	831153	AT5G13140.1	GO:0003674(molecular_function);GO:0005739(mitochondrion);GO:0008150(biological_process)	NA	NA	up
AT5G57785	AT5G57785	28721276	AT5G57785.1	GO:0003674(molecular_function);GO:0005739(mitochondrion);GO:0080167(response to karrikin)	NA	NA	up
AT5G49170	AT5G49170	834976	AT5G49170.1	GO:0003674(molecular_function);GO:0008150(biological_process);GO:0009507(chloroplast)	NA	NA	up
AT4G05170	AT4G05170	825865	AT4G05170.1	GO:0001228(DNA-binding transcription activator activity, RNA polymerase II-specific);GO:0003700(DNA-binding transcription factor activity);GO:0005634(nucleus);GO:0046983(protein dimerization activity)	NA	NA	up
AT4G19820	AT4G19820	827726	AT4G19820.1	GO:0004568(chitinase activity);GO:0005576(extracellular region);GO:0005975(carbohydrate metabolic process);GO:0006032(chitin catabolic process);GO:0008061(chitin binding)	00520(Amino sugar and nucleotide sugar metabolism)	K01183	up
AT5G03890	AT5G03890	831673	AT5G03890.1	GO:0005634(nucleus)	NA	NA	up
AT1G64170	AT1G64170		AT1G64170.1	GO:0005451(monovalent cation:proton antiporter activity);GO:0005783(endoplasmic reticulum);GO:0006812(cation transport);GO:0006885(regulation of pH);GO:0012505(endomembrane system);GO:0015299(solute:proton antiporter activity);GO:0015385(sodium:proton antiporter activity);GO:0015672(monovalent inorganic cation transport)	NA	NA	up
AT1G75590	AT1G75590	843894	AT1G75590.1	GO:0003674(molecular_function);GO:0005739(mitochondrion);GO:0009733(response to auxin)	04075(Plant hormone signal transduction)	K14488	up
AT3G24450	AT3G24450	822035	AT3G24450.1	GO:0030001(metal ion transport)	03013(RNA transport)	K14292	up
AT1G22330	AT1G22330	838839	AT1G22330.1	GO:0003729(mRNA binding);GO:0005634(nucleus)	03040(Spliceosome)	K12741	up
AT5G28630	AT5G28630	832966	AT5G28630.1	GO:0003674(molecular_function);GO:0005575(cellular_component);GO:0008150(biological_process)	NA	NA	up
AT2G40200	AT2G40200	818611	AT2G40200.1	GO:0003700(DNA-binding transcription factor activity);GO:0005634(nucleus);GO:0006355(regulation of transcription, DNA-templated);GO:0046983(protein dimerization activity)	04016(MAPK signaling pathway - plant);04075(Plant hormone signal transduction)	K13422	up
AT1G59690	AT1G59690	842260	AT1G59690.1	GO:0003674(molecular_function);GO:0008150(biological_process)	NA	NA	up
AT1G10380	AT1G10380	837577	AT1G10380.1	GO:0005576(extracellular region);GO:0008150(biological_process);GO:0030247(polysaccharide binding)	NA	NA	up
AT1G36680.1	AT1G36680.1		AT1G36680.1	NA	NA	NA	up
AT5G25830	AT5G25830		AT5G25830.1	GO:0003700(DNA-binding transcription factor activity);GO:0005634(nucleus);GO:0007623(circadian rhythm);GO:0008270(zinc ion binding);GO:0009416(response to light stimulus);GO:0030154(cell differentiation);GO:0043565(sequence-specific DNA binding);GO:0045893(positive regulation of transcription, DNA-templated);GO:1905177(tracheary element differentiation)	NA	NA	up
AT5G39860	AT5G39860		AT5G39860.1	GO:0003700(DNA-binding transcription factor activity);GO:0005515(protein binding);GO:0005634(nucleus);GO:0009640(photomorphogenesis);GO:0009741(response to brassinosteroid);GO:0009826(unidimensional cell growth);GO:0046983(protein dimerization activity);GO:0048510(regulation of timing of transition from vegetative to reproductive phase)	NA	NA	up
AT5G44574	AT5G44574	5008299	AT5G44574.1	GO:0003674(molecular_function);GO:0005739(mitochondrion);GO:0008150(biological_process)	NA	NA	up
AT1G70470	AT1G70470	843383	AT1G70470.1	GO:0003674(molecular_function);GO:0008150(biological_process)	NA	NA	up
AT1G72260	AT1G72260		AT1G72260.1	GO:0005576(extracellular region);GO:0006952(defense response);GO:0009867(jasmonic acid mediated signaling pathway);GO:0090729(toxin activity)	NA	NA	up
AT1G30282	AT1G30282	5007742	AT1G30282.1	GO:0003674(molecular_function);GO:0005575(cellular_component);GO:0008150(biological_process)	NA	NA	up
AT5G11412	AT5G11412	6240527	AT5G11412.1	GO:0003729(mRNA binding);GO:0005576(extracellular region)	03040(Spliceosome)	K12741	up
AT3G51030	AT3G51030		AT3G51030.1	GO:0005515(protein binding);GO:0005737(cytoplasm);GO:0005829(cytosol);GO:0006662(glycerol ether metabolic process);GO:0008047(enzyme activator activity);GO:0015035(protein disulfide oxidoreductase activity);GO:0016671(oxidoreductase activity, acting on a sulfur group of donors, disulfide as acceptor);GO:0043085(positive regulation of catalytic activity);GO:0045454(cell redox homeostasis);GO:00551…	NA	NA	up
AT4G37925	AT4G37925		AT4G37925.1	GO:0005886(plasma membrane);GO:0009507(chloroplast);GO:0009535(chloroplast thylakoid membrane);GO:0010258(NADH dehydrogenase complex (plastoquinone) assembly);GO:0010598(NAD(P)H dehydrogenase complex (plastoquinone));GO:0016655(oxidoreductase activity, acting on NAD(P)H, quinone or similar compound as acceptor);GO:0055114(oxidation-reduction process)	NA	NA	up
AT5G46690	AT5G46690		AT5G46690.1	GO:0003700(DNA-binding transcription factor activity);GO:0005515(protein binding);GO:0005634(nucleus);GO:0006355(regulation of transcription, DNA-templated);GO:0046983(protein dimerization activity)	NA	NA	up
AT1G29510	AT1G29510		AT1G29510.1	GO:0003674(molecular_function);GO:0005739(mitochondrion)	04075(Plant hormone signal transduction)	K14488	up
AT5G52730	AT5G52730	835350	AT5G52730.1	NA	NA	NA	up
AT3G26760	AT3G26760	822289	AT3G26760.1	GO:0005739(mitochondrion);GO:0008270(zinc ion binding)	00906(Carotenoid biosynthesis)	K09841	up
AT5G44040	AT5G44040	834427	AT5G44040.1	GO:0003674(molecular_function);GO:0005634(nucleus);GO:0007142(male meiosis II)	NA	NA	up
AT5G01900	AT5G01900		AT5G01900.1	GO:0003700(DNA-binding transcription factor activity);GO:0005515(protein binding);GO:0005634(nucleus);GO:0006355(regulation of transcription, DNA-templated);GO:0009863(salicylic acid mediated signaling pathway);GO:0042742(defense response to bacterium);GO:0043565(sequence-specific DNA binding)	04626(Plant-pathogen interaction)	K18835	up
AT2G13820	AT2G13820		AT2G13820.1;AT2G13820.2	GO:0005576(extracellular region);GO:0005886(plasma membrane);GO:0006869(lipid transport);GO:0008289(lipid binding);GO:0046658(anchored component of plasma membrane);GO:0046658(anchored component of plasma membrane)	NA	NA	up
AT5G28420	AT5G28420	832929	AT5G28420.1	GO:0003674(molecular_function);GO:0008150(biological_process)	NA	NA	up
AT5G52720	AT5G52720	835349	AT5G52720.1	GO:0009507(chloroplast)	NA	NA	up
AT4G04540	AT4G04540		AT4G04540.1	GO:0004672(protein kinase activity);GO:0004674(protein serine/threonine kinase activity);GO:0005524(ATP binding);GO:0005576(extracellular region);GO:0005886(plasma membrane);GO:0006468(protein phosphorylation);GO:0016301(kinase activity)	NA	NA	up
AT1G18350	AT1G18350		AT1G18350.1	GO:0002229(defense response to oomycetes);GO:0004708(MAP kinase kinase activity);GO:0009862(systemic acquired resistance, salicylic acid mediated signaling pathway);GO:0009926(auxin polar transport);GO:0016301(kinase activity);GO:0042742(defense response to bacterium)	04016(MAPK signaling pathway - plant)	K20604	up
AT1G62975	AT1G62975	842600	AT1G62975.1	GO:0000977(RNA polymerase II transcription regulatory region sequence-specific DNA binding);GO:0003700(DNA-binding transcription factor activity);GO:0005634(nucleus);GO:0006355(regulation of transcription, DNA-templated);GO:0006357(regulation of transcription by RNA polymerase II);GO:0008134(transcription factor binding);GO:0046983(protein dimerization activity);GO:0090575(RNA polymerase II trans…	NA	NA	up
AT1G36675	AT1G36675	840576	AT1G36675.1	GO:0003674(molecular_function);GO:0008150(biological_process);GO:0009507(chloroplast)	NA	NA	up
AT1G02630	AT1G02630	839240	AT1G02630.1;AT1G02630.2	GO:0005337(nucleoside transmembrane transporter activity);GO:0005886(plasma membrane);GO:0016021(integral component of membrane);GO:1901642(nucleoside transmembrane transport);GO:1901642(nucleoside transmembrane transport)	NA	NA	up
AT2G29125	AT2G29125		AT2G29125.1	GO:0003674(molecular_function);GO:0005634(nucleus);GO:0048367(shoot system development)	NA	NA	up
AT3G44940	AT3G44940	823629	AT3G44940.1	GO:0003674(molecular_function);GO:0005634(nucleus);GO:0008150(biological_process)	NA	NA	up
AT3G57820	AT3G57820	3769732	AT3G57820.1	NA	03010(Ribosome)	K02889	up
AT3G49930	AT3G49930	824155	AT3G49930.1	GO:0000976(transcription regulatory region sequence-specific DNA binding);GO:0003700(DNA-binding transcription factor activity);GO:0005634(nucleus);GO:0006355(regulation of transcription, DNA-templated);GO:0010200(response to chitin)	NA	NA	up
AT2G28410	AT2G28410	817389	AT2G28410.1	GO:0003674(molecular_function);GO:0008150(biological_process);GO:0031225(anchored component of membrane)	NA	NA	up
AT4G14750	AT4G14750		AT4G14750.1	GO:0005634(nucleus)	NA	NA	up
AT3G49970	AT3G49970	824159	AT3G49970.1	NA	03050(Proteasome)	K03063	up
AT1G25450	AT1G25450		AT1G25450.1	GO:0000038(very long-chain fatty acid metabolic process);GO:0005783(endoplasmic reticulum);GO:0006633(fatty acid biosynthetic process);GO:0009409(response to cold);GO:0009416(response to light stimulus);GO:0009507(chloroplast);GO:0009922(fatty acid elongase activity);GO:0042335(cuticle development);GO:0048868(pollen tube development);GO:0102336(3-oxo-arachidoyl-CoA synthase activity);GO:0102337(3…	00062(Fatty acid elongation)	K15397	up
AT3G02020	AT3G02020		AT3G02020.1	GO:0004072(aspartate kinase activity);GO:0005737(cytoplasm);GO:0009067(aspartate family amino acid biosynthetic process);GO:0009088(threonine biosynthetic process);GO:0009089(lysine biosynthetic process via diaminopimelate);GO:0009090(homoserine biosynthetic process);GO:0009507(chloroplast);GO:0009570(chloroplast stroma)	00260(Glycine, serine and threonine metabolism);00270(Cysteine and methionine metabolism);00300(Lysine biosynthesis);00261(Monobactam biosynthesis)	K00928	up
AT1G23205	AT1G23205	838929	AT1G23205.1	GO:0004857(enzyme inhibitor activity);GO:0005576(extracellular region);GO:0043086(negative regulation of catalytic activity)	00040(Pentose and glucuronate interconversions)	K01051	up
AT3G19710	AT3G19710		AT3G19710.1	GO:0004084(branched-chain-amino-acid transaminase activity);GO:0005737(cytoplasm);GO:0005829(cytosol);GO:0009081(branched-chain amino acid metabolic process);GO:0009416(response to light stimulus);GO:0009611(response to wounding);GO:0010326(methionine-oxo-acid transaminase activity);GO:0019761(glucosinolate biosynthetic process)	00966(Glucosinolate biosynthesis)	K21346	up
AT5G41050	AT5G41050	834107	AT5G41050.1	GO:0003674(molecular_function);GO:0005576(extracellular region);GO:0008150(biological_process)	NA	NA	up
AT2G15760	AT2G15760	816070	AT2G15760.1	GO:0005516(calmodulin binding);GO:0005634(nucleus);GO:0005886(plasma membrane);GO:0008150(biological_process)	NA	NA	up
AT3G21590	AT3G21590	821713	AT3G21590.1	GO:0003674(molecular_function);GO:0005634(nucleus);GO:0005886(plasma membrane);GO:0008150(biological_process);GO:0009507(chloroplast)	04144(Endocytosis)	K19366	up
AT1G15870	AT1G15870	838157	AT1G15870.1	GO:0003729(mRNA binding);GO:0005739(mitochondrion);GO:0005759(mitochondrial matrix);GO:0008494(translation activator activity);GO:0070131(positive regulation of mitochondrial translation);GO:0097177(mitochondrial ribosome binding)	NA	NA	up
AT3G55500	AT3G55500		AT3G55500.1	GO:0005576(extracellular region);GO:0006949(syncytium formation);GO:0009664(plant-type cell wall organization);GO:0009826(unidimensional cell growth);GO:0009828(plant-type cell wall loosening)	NA	NA	up
AT5G10570	AT5G10570	830922	AT5G10570.1	GO:0003700(DNA-binding transcription factor activity);GO:0005634(nucleus);GO:0006355(regulation of transcription, DNA-templated);GO:0046983(protein dimerization activity)	04016(MAPK signaling pathway - plant);04075(Plant hormone signal transduction)	K13422	up
AT3G05950	AT3G05950	819765	AT3G05950.1	GO:0005576(extracellular region);GO:0005618(cell wall);GO:0030145(manganese ion binding);GO:0045735(nutrient reservoir activity)	00450(Selenocompound metabolism)	K00384	up
AT3G54830	AT3G54830	824648	AT3G54830.1	GO:0005634(nucleus);GO:0005774(vacuolar membrane);GO:0005886(plasma membrane);GO:0015171(amino acid transmembrane transporter activity)	NA	NA	up
AT2G18370	AT2G18370	816352	AT2G18370.1	GO:0005576(extracellular region);GO:0006869(lipid transport);GO:0016020(membrane)	NA	NA	up
AT1G12940	AT1G12940		AT1G12940.1	GO:0005737(cytoplasm);GO:0005886(plasma membrane);GO:0009705(plant-type vacuole membrane);GO:0015112(nitrate transmembrane transporter activity);GO:0015706(nitrate transport);GO:0055085(transmembrane transport);GO:0071249(cellular response to nitrate)	00910(Nitrogen metabolism)	K02575	up
AT1G68935	AT1G68935	843227	AT1G68935.1	GO:0003674(molecular_function);GO:0005739(mitochondrion);GO:0008150(biological_process)	NA	NA	up
AT3G18070	AT3G18070		AT3G18070.1	GO:0004553(hydrolase activity, hydrolyzing O-glycosyl compounds);GO:0005576(extracellular region);GO:0005975(carbohydrate metabolic process);GO:0008422(beta-glucosidase activity);GO:0009507(chloroplast);GO:0102483(scopolin beta-glucosidase activity)	00500(Starch and sucrose metabolism);00460(Cyanoamino acid metabolism);00940(Phenylpropanoid biosynthesis)	K05350	up
AT1G28290	AT1G28290		AT1G28290.1	GO:0005576(extracellular region);GO:0005886(plasma membrane);GO:0009505(plant-type cell wall);GO:0009506(plasmodesma);GO:0009753(response to jasmonic acid);GO:0071944(cell periphery)	NA	NA	up
AT3G23470	AT3G23470	821928	AT3G23470.1	GO:0005737(cytoplasm);GO:0008168(methyltransferase activity);GO:0008610(lipid biosynthetic process);GO:0032259(methylation)	NA	NA	up
AT4G31890	AT4G31890	829319	AT4G31890.1;AT4G31890.2	GO:0009507(chloroplast);GO:0009507(chloroplast)	NA	NA	up
AT5G46700	AT5G46700		AT5G46700.1	GO:0003674(molecular_function);GO:0005886(plasma membrane);GO:0009506(plasmodesma);GO:0009554(megasporogenesis);GO:0009933(meristem structural organization);GO:0009934(regulation of meristem structural organization);GO:0009956(radial pattern formation);GO:0010015(root morphogenesis);GO:0010305(leaf vascular tissue pattern formation)	NA	NA	up
AT5G25810	AT5G25810		AT5G25810.1	GO:0000976(transcription regulatory region sequence-specific DNA binding);GO:0003700(DNA-binding transcription factor activity);GO:0005634(nucleus);GO:0006355(regulation of transcription, DNA-templated);GO:0009825(multidimensional cell growth)	NA	NA	up
AT1G79310	AT1G79310		AT1G79310.1	GO:0005634(nucleus)	NA	NA	up
AT4G00870	AT4G00870	827990	AT4G00870.1	GO:0003700(DNA-binding transcription factor activity);GO:0005515(protein binding);GO:0005634(nucleus);GO:0005737(cytoplasm);GO:0006355(regulation of transcription, DNA-templated);GO:0010629(negative regulation of gene expression);GO:0046983(protein dimerization activity)	04016(MAPK signaling pathway - plant);04075(Plant hormone signal transduction)	K13422	up
AT2G29220	AT2G29220	817471	AT2G29220.1	GO:0002229(defense response to oomycetes);GO:0004675(transmembrane receptor protein serine/threonine kinase activity);GO:0005886(plasma membrane);GO:0006468(protein phosphorylation);GO:0006952(defense response);GO:0009507(chloroplast);GO:0016301(kinase activity);GO:0042742(defense response to bacterium)	NA	NA	up
AT5G59360	AT5G59360	836055	AT5G59360.1	GO:0005634(nucleus);GO:0032875(regulation of DNA endoreduplication);GO:0045786(negative regulation of cell cycle);GO:0045839(negative regulation of mitotic nuclear division)	NA	NA	up
AT1G60110	AT1G60110	842306	AT1G60110.1	GO:0005634(nucleus)	NA	NA	up
AT3G48290	AT3G48290		AT3G48290.1;AT3G48290.2	GO:0005506(iron ion binding);GO:0005739(mitochondrion);GO:0016705(oxidoreductase activity, acting on paired donors, with incorporation or reduction of molecular oxygen);GO:0020037(heme binding);GO:0020037(heme binding)	00380(Tryptophan metabolism);00380(Tryptophan metabolism)	K11868	up
AT2G33020	AT2G33020		AT2G33020.1	GO:0005576(extracellular region);GO:0007165(signal transduction);GO:0016301(kinase activity)	04075(Plant hormone signal transduction)	K13415	up
AT1G14440	AT1G14440		AT1G14440.1	GO:0005515(protein binding);GO:0005634(nucleus);GO:0042803(protein homodimerization activity);GO:0048574(long-day photoperiodism, flowering)	NA	NA	up
AT3G23370	AT3G23370	821918	AT3G23370.1	GO:0005634(nucleus);GO:0008150(biological_process);GO:0009507(chloroplast)	NA	NA	up
AT1G77855	AT1G77855	844121	AT1G77855.1	GO:0003674(molecular_function);GO:0005634(nucleus);GO:0008150(biological_process)	NA	NA	up
AT1G64625	AT1G64625	844441	AT1G64625.1	GO:0003700(DNA-binding transcription factor activity);GO:0005515(protein binding);GO:0005634(nucleus);GO:0007140(male meiotic nuclear division);GO:0010089(xylem development);GO:0046983(protein dimerization activity);GO:0048316(seed development);GO:0048364(root development);GO:0051321(meiotic cell cycle);GO:0071365(cellular response to auxin stimulus);GO:0090058(metaxylem development)	NA	NA	up
AT2G26850	AT2G26850	817226	AT2G26850.1	GO:0003674(molecular_function);GO:0008150(biological_process);GO:0009507(chloroplast)	00650(Butanoate metabolism);00072(Synthesis and degradation of ketone bodies);00280(Valine, leucine and isoleucine degradation);04146(Peroxisome)	K01640	up
AT1G80690	AT1G80690	844408	AT1G80690.1	GO:0005737(cytoplasm);GO:0016579(protein deubiquitination);GO:0070646(protein modification by small protein removal);GO:0101005(ubiquitinyl hydrolase activity)	NA	NA	up
AT4G36160	AT4G36160		AT4G36160.1	GO:0003700(DNA-binding transcription factor activity);GO:0005515(protein binding);GO:0005634(nucleus);GO:0006355(regulation of transcription, DNA-templated);GO:0043565(sequence-specific DNA binding);GO:0048759(xylem vessel member cell differentiation);GO:1901348(positive regulation of secondary cell wall biogenesis)	03013(RNA transport);03015(mRNA surveillance pathway);03018(RNA degradation)	K13126	up
AT3G56370	AT3G56370	824804	AT3G56370.1	GO:0004672(protein kinase activity);GO:0005515(protein binding);GO:0005886(plasma membrane);GO:0006468(protein phosphorylation);GO:0016301(kinase activity);GO:0048364(root development);GO:0051302(regulation of cell division)	NA	NA	up
AT4G37750	AT4G37750		AT4G37750.1	GO:0003677(DNA binding);GO:0003700(DNA-binding transcription factor activity);GO:0005634(nucleus);GO:0006355(regulation of transcription, DNA-templated);GO:0007276(gamete generation);GO:0010492(maintenance of shoot apical meristem identity);GO:0016049(cell growth);GO:0019760(glucosinolate metabolic process);GO:0042127(regulation of cell population proliferation);GO:0051301(cell division);GO:19053…	NA	NA	up
AT5G64630	AT5G64630		AT5G64630.1;AT5G64630.2	GO:0000724(double-strand break repair via homologous recombination);GO:0005515(protein binding);GO:0005634(nucleus);GO:0006310(DNA recombination);GO:0006334(nucleosome assembly);GO:0009555(pollen development);GO:0009933(meristem structural organization);GO:0010026(trichome differentiation);GO:0016049(cell growth);GO:0031507(heterochromatin assembly);GO:0033186(CAF-1 complex);GO:0042393(histone bi…	NA	NA	up
AT3G22142	AT3G22142	5008021	AT3G22142.1	GO:0005575(cellular_component)	NA	NA	up
AT4G14770	AT4G14770		AT4G14770.1	GO:0000080(mitotic G1 phase);GO:0000084(mitotic S phase);GO:0000085(mitotic G2 phase);GO:0000976(transcription regulatory region sequence-specific DNA binding);GO:0003700(DNA-binding transcription factor activity);GO:0005634(nucleus);GO:0006355(regulation of transcription, DNA-templated);GO:0010375(stomatal complex patterning);GO:0010440(stomatal lineage progression)	NA	NA	up
AT1G67750	AT1G67750	843100	AT1G67750.1	GO:0005576(extracellular region);GO:0005739(mitochondrion);GO:0030570(pectate lyase activity);GO:0045490(pectin catabolic process)	00040(Pentose and glucuronate interconversions)	K01728	up
AT4G07830.1	AT4G07830.1		AT4G07830.1	NA	00600(Sphingolipid metabolism)	K12349	up
AT2G29250	AT2G29250	817474	AT2G29250.1	GO:0002229(defense response to oomycetes);GO:0004675(transmembrane receptor protein serine/threonine kinase activity);GO:0005886(plasma membrane);GO:0006468(protein phosphorylation);GO:0006952(defense response);GO:0009507(chloroplast);GO:0016301(kinase activity);GO:0042742(defense response to bacterium)	NA	NA	up
AT4G02780	AT4G02780		AT4G02780.1	GO:0000287(magnesium ion binding);GO:0009507(chloroplast);GO:0009686(gibberellin biosynthetic process);GO:0009740(gibberellic acid mediated signaling pathway);GO:0009905(ent-copalyl diphosphate synthase activity);GO:0010333(terpene synthase activity);GO:0016102(diterpenoid biosynthetic process)	00904(Diterpenoid biosynthesis)	K04120	up
AT1G67460	AT1G67460	843067	AT1G67460.1	GO:0003924(GTPase activity);GO:0009507(chloroplast)	00730(Thiamine metabolism)	K06949	up
AT5G57670	AT5G57670	835873	AT5G57670.2	GO:0005634(nucleus)	NA	NA	up
AT4G18640	AT4G18640		AT4G18640.1	GO:0005515(protein binding);GO:0006468(protein phosphorylation);GO:0009507(chloroplast);GO:0012505(endomembrane system);GO:0048765(root hair cell differentiation);GO:0090406(pollen tube)	NA	NA	up
AT5G38420	AT5G38420		AT5G38420.1	GO:0003729(mRNA binding);GO:0009507(chloroplast);GO:0009536(plastid);GO:0009570(chloroplast stroma);GO:0009579(thylakoid);GO:0009941(chloroplast envelope);GO:0016984(ribulose-bisphosphate carboxylase activity);GO:0022626(cytosolic ribosome);GO:0048046(apoplast)	00630(Glyoxylate and dicarboxylate metabolism);00710(Carbon fixation in photosynthetic organisms)	K01602	up
AT2G20910	AT2G20910	3767770	AT2G20910.1	NA	00190(Oxidative phosphorylation);04145(Phagosome)	K02147	up
AT2G18300	AT2G18300		AT2G18300.1;AT2G18300.2;AT2G18300.3	GO:0003700(DNA-binding transcription factor activity);GO:0005515(protein binding);GO:0005634(nucleus);GO:0006355(regulation of transcription, DNA-templated);GO:0009299(mRNA transcription);GO:0009725(response to hormone);GO:0009735(response to cytokinin);GO:0009826(unidimensional cell growth);GO:0043425(bHLH transcription factor binding);GO:0046983(protein dimerization activity);GO:0046983(protein…	NA	NA	up
AT1G47520.1	AT1G47520.1		AT1G47520.1	NA	00040(Pentose and glucuronate interconversions);00052(Galactose metabolism);00053(Ascorbate and aldarate metabolism);00520(Amino sugar and nucleotide sugar metabolism)	K12447	up
AT2G15090	AT2G15090		AT2G15090.1	GO:0000038(very long-chain fatty acid metabolic process);GO:0005783(endoplasmic reticulum);GO:0006633(fatty acid biosynthetic process);GO:0009507(chloroplast);GO:0030497(fatty acid elongation);GO:0102336(3-oxo-arachidoyl-CoA synthase activity);GO:0102337(3-oxo-cerotoyl-CoA synthase activity);GO:0102338(3-oxo-lignoceronyl-CoA synthase activity);GO:0102756(very-long-chain 3-ketoacyl-CoA synthase ac…	00062(Fatty acid elongation)	K15397	up
AT1G19050	AT1G19050		AT1G19050.1	GO:0000156(phosphorelay response regulator activity);GO:0000160(phosphorelay signal transduction system);GO:0005515(protein binding);GO:0005634(nucleus);GO:0006355(regulation of transcription, DNA-templated);GO:0009735(response to cytokinin);GO:0009736(cytokinin-activated signaling pathway);GO:0010200(response to chitin);GO:0019827(stem cell population maintenance)	04075(Plant hormone signal transduction)	K14492	up
AT2G12440.1	AT2G12440.1		AT2G12440.1	NA	NA	NA	up
AT1G66100	AT1G66100	842924	AT1G66100.1	GO:0005576(extracellular region);GO:0005634(nucleus);GO:0006952(defense response)	NA	NA	up
AT5G62280	AT5G62280	836349	AT5G62280.1	GO:0003674(molecular_function);GO:0005575(cellular_component);GO:0008150(biological_process)	NA	NA	up
AT5G22580	AT5G22580	832321	AT5G22580.1	GO:0005829(cytosol);GO:0008150(biological_process);GO:0009507(chloroplast);GO:0009536(plastid)	NA	NA	up
AT5G50335	AT5G50335	835100	AT5G50335.1	GO:0003674(molecular_function);GO:0005634(nucleus);GO:0008150(biological_process)	NA	NA	up
AT5G03350	AT5G03350	831863	AT5G03350.1	GO:0005576(extracellular region);GO:0005618(cell wall);GO:0005886(plasma membrane);GO:0009617(response to bacterium);GO:0009627(systemic acquired resistance);GO:0048046(apoplast);GO:0071446(cellular response to salicylic acid stimulus)	NA	NA	up
AT3G15570	AT3G15570	820797	AT3G15570.1	GO:0005739(mitochondrion)	03050(Proteasome)	K03063	up
AT5G25190	AT5G25190		AT5G25190.1	GO:0003700(DNA-binding transcription factor activity);GO:0005622(intracellular);GO:0005634(nucleus);GO:0006355(regulation of transcription, DNA-templated);GO:0009873(ethylene-activated signaling pathway)	NA	NA	up
AT3G60390	AT3G60390		AT3G60390.1	GO:0003700(DNA-binding transcription factor activity);GO:0005515(protein binding);GO:0005634(nucleus);GO:0006355(regulation of transcription, DNA-templated);GO:0043565(sequence-specific DNA binding)	NA	NA	up
AT1G74670	AT1G74670		AT1G74670.1	GO:0003674(molecular_function);GO:0005576(extracellular region);GO:0009740(gibberellic acid mediated signaling pathway);GO:0009744(response to sucrose);GO:0009749(response to glucose);GO:0009750(response to fructose);GO:0080167(response to karrikin)	00563(Glycosylphosphatidylinositol(GPI)-anchor biosynthesis)	K03860	up
AT5G62360	AT5G62360	836357	AT5G62360.1	GO:0004857(enzyme inhibitor activity);GO:0005737(cytoplasm);GO:0005886(plasma membrane);GO:0009827(plant-type cell wall modification);GO:0043086(negative regulation of catalytic activity)	00040(Pentose and glucuronate interconversions)	K01051	up
AT4G00950	AT4G00950		AT4G00950.1	GO:0003700(DNA-binding transcription factor activity);GO:0005634(nucleus);GO:0006355(regulation of transcription, DNA-templated);GO:0009793(embryo development ending in seed dormancy)	NA	NA	up
AT2G37180	AT2G37180		AT2G37180.1	GO:0005515(protein binding);GO:0005783(endoplasmic reticulum);GO:0005886(plasma membrane);GO:0006833(water transport);GO:0006970(response to osmotic stress);GO:0009269(response to desiccation);GO:0009414(response to water deprivation);GO:0015250(water channel activity);GO:0055085(transmembrane transport)	NA	NA	up
AT5G57130	AT5G57130	835819	AT5G57130.1	GO:0005575(cellular_component);GO:0010233(phloem transport);GO:0019538(protein metabolic process);GO:0033500(carbohydrate homeostasis)	NA	NA	up
AT4G38825	AT4G38825	6241125	AT4G38825.1	GO:0003674(molecular_function);GO:0005739(mitochondrion);GO:0009733(response to auxin)	04075(Plant hormone signal transduction)	K14488	up
AT2G10940	AT2G10940	815558	AT2G10940.1;AT2G10940.2	GO:0005739(mitochondrion);GO:0005886(plasma membrane);GO:0009506(plasmodesma);GO:0009507(chloroplast);GO:0009535(chloroplast thylakoid membrane);GO:0048046(apoplast);GO:0099503(secretory vesicle);GO:0099503(secretory vesicle)	NA	NA	up
AT4G17460	AT4G17460		AT4G17460.1	GO:0003006(developmental process involved in reproduction);GO:0003700(DNA-binding transcription factor activity);GO:0005515(protein binding);GO:0005634(nucleus);GO:0006355(regulation of transcription, DNA-templated);GO:0010582(floral meristem determinacy);GO:0043565(sequence-specific DNA binding);GO:0043621(protein self-association);GO:0048467(gynoecium development);GO:0048507(meristem developmen…	NA	NA	up
AT1G70210	AT1G70210		AT1G70210.1	GO:0000079(regulation of cyclin-dependent protein serine/threonine kinase activity);GO:0000307(cyclin-dependent protein kinase holoenzyme complex);GO:0005515(protein binding);GO:0005634(nucleus);GO:0005737(cytoplasm);GO:0016538(cyclin-dependent protein serine/threonine kinase regulator activity);GO:0042025(host cell nucleus);GO:0044772(mitotic cell cycle phase transition)	NA	NA	up
AT1G73870	AT1G73870		AT1G73870.1	GO:0003700(DNA-binding transcription factor activity);GO:0005634(nucleus);GO:0005730(nucleolus);GO:0006355(regulation of transcription, DNA-templated);GO:0008270(zinc ion binding);GO:0009641(shade avoidance);GO:0010223(secondary shoot formation);GO:0045893(positive regulation of transcription, DNA-templated)	04712(Circadian rhythm - plant)	K12135	up
AT1G51850	AT1G51850	841612	AT1G51850.1	GO:0004672(protein kinase activity);GO:0005524(ATP binding);GO:0005886(plasma membrane);GO:0006468(protein phosphorylation);GO:0009506(plasmodesma);GO:0016301(kinase activity)	NA	NA	up
AT1G78450	AT1G78450	844181	AT1G78450.1	GO:0008150(biological_process);GO:0009507(chloroplast)	NA	NA	up
AT4G15210	AT4G15210		AT4G15210.1;AT4G15210.2	GO:0005576(extracellular region);GO:0005829(cytosol);GO:0005983(starch catabolic process);GO:0016161(beta-amylase activity);GO:0080027(response to herbivore);GO:0099503(secretory vesicle);GO:0102229(amylopectin maltohydrolase activity);GO:0102229(amylopectin maltohydrolase activity)	00500(Starch and sucrose metabolism);00500(Starch and sucrose metabolism)	K01177	up
AT5G35495.1	AT5G35495.1		AT5G35495.1	NA	NA	NA	up
AT3G22231	AT3G22231		AT3G22231.1	GO:0003674(molecular_function);GO:0005634(nucleus);GO:0005886(plasma membrane);GO:0007623(circadian rhythm);GO:0009617(response to bacterium);GO:0009620(response to fungus);GO:0009737(response to abscisic acid);GO:0009863(salicylic acid mediated signaling pathway);GO:0010513(positive regulation of phosphatidylinositol biosynthetic process);GO:0016020(membrane);GO:0046890(regulation of lipid biosy…	NA	NA	up
AT1G69530	AT1G69530		AT1G69530.3;AT1G69530.5;AT1G69530.1;AT1G69530.2	GO:0005576(extracellular region);GO:0005739(mitochondrion);GO:0006949(syncytium formation);GO:0009505(plant-type cell wall);GO:0009664(plant-type cell wall organization);GO:0009739(response to gibberellin);GO:0009826(unidimensional cell growth);GO:0009828(plant-type cell wall loosening);GO:0010114(response to red light);GO:0010119(regulation of stomatal movement);GO:0010119(regulation of stomatal…	NA	NA	up
AT5G06270	AT5G06270	830515	AT5G06270.1	GO:0005515(protein binding);GO:0005634(nucleus);GO:0045892(negative regulation of transcription, DNA-templated);GO:0080147(root hair cell development)	NA	NA	up
AT3G10520	AT3G10520		AT3G10520.1	GO:0005344(oxygen carrier activity);GO:0005737(cytoplasm);GO:0005829(cytosol);GO:0006631(fatty acid metabolic process);GO:0009735(response to cytokinin);GO:0015671(oxygen transport);GO:0019432(triglyceride biosynthetic process);GO:0019825(oxygen binding);GO:0020037(heme binding)	NA	NA	up
AT1G53345	AT1G53345	841770	AT1G53345.1	GO:0008150(biological_process)	NA	NA	up
AT5G48170	AT5G48170		AT5G48170.1	GO:0005515(protein binding);GO:0005634(nucleus);GO:0009740(gibberellic acid mediated signaling pathway);GO:0009937(regulation of gibberellic acid mediated signaling pathway);GO:0016567(protein ubiquitination);GO:0019005(SCF ubiquitin ligase complex);GO:0048831(regulation of shoot system development)	04075(Plant hormone signal transduction)	K14495	up
AT5G15150	AT5G15150		AT5G15150.1	GO:0003677(DNA binding);GO:0003700(DNA-binding transcription factor activity);GO:0005634(nucleus);GO:0043565(sequence-specific DNA binding);GO:0045893(positive regulation of transcription, DNA-templated)	NA	NA	up
AT5G28020	AT5G28020		AT5G28020.4;AT5G28020.5;AT5G28020.1;AT5G28020.6;AT5G28020.2;AT5G28020.3	GO:0004124(cysteine synthase activity);GO:0005737(cytoplasm);GO:0005829(cytosol);GO:0006535(cysteine biosynthetic process from serine);GO:0009507(chloroplast);GO:0009536(plastid);GO:0019344(cysteine biosynthetic process);GO:0030170(pyridoxal phosphate binding);GO:0050017(L-3-cyanoalanine synthase activity);GO:0050017(L-3-cyanoalanine synthase activity)	00920(Sulfur metabolism);00270(Cysteine and methionine metabolism);00270(Cysteine and methionine metabolism)	K01738	up
AT1G26945	AT1G26945		AT1G26945.1	GO:0005634(nucleus);GO:0009416(response to light stimulus);GO:0046983(protein dimerization activity)	NA	NA	up
AT3G10080	AT3G10080	820169	AT3G10080.1	GO:0005576(extracellular region);GO:0005618(cell wall);GO:0006950(response to stress);GO:0030145(manganese ion binding);GO:0045735(nutrient reservoir activity)	NA	NA	up
AT5G65730	AT5G65730		AT5G65730.1	GO:0004553(hydrolase activity, hydrolyzing O-glycosyl compounds);GO:0005576(extracellular region);GO:0009414(response to water deprivation);GO:0010411(xyloglucan metabolic process);GO:0016762(xyloglucan:xyloglucosyl transferase activity);GO:0042546(cell wall biogenesis)	NA	NA	up
AT5G10430	AT5G10430		AT5G10430.1	GO:0005886(plasma membrane);GO:0010198(synergid death);GO:0031225(anchored component of membrane)	NA	NA	up
AT5G16030	AT5G16030	831460	AT5G16030.1;AT5G16030.3;AT5G16030.2	GO:0003674(molecular_function);GO:0005634(nucleus);GO:0005739(mitochondrion);GO:0008150(biological_process);GO:0008150(biological_process)	NA	NA	up
AT5G21430	AT5G21430		AT5G21430.1	GO:0009507(chloroplast);GO:0009535(chloroplast thylakoid membrane);GO:0009536(plastid);GO:0010598(NAD(P)H dehydrogenase complex (plastoquinone))	NA	NA	up
AT5G12050	AT5G12050	831078	AT5G12050.1	GO:0003674(molecular_function);GO:0005634(nucleus);GO:0005886(plasma membrane);GO:0007623(circadian rhythm);GO:0010929(positive regulation of auxin mediated signaling pathway);GO:0060918(auxin transport)	NA	NA	up
AT1G14880	AT1G14880		AT1G14880.1	GO:0003729(mRNA binding);GO:0005576(extracellular region);GO:0005737(cytoplasm);GO:0005773(vacuole);GO:0008150(biological_process)	NA	NA	up
AT1G52190	AT1G52190	841649	AT1G52190.1	GO:0005634(nucleus);GO:0005886(plasma membrane);GO:0015706(nitrate transport);GO:0080054(low-affinity nitrate transmembrane transporter activity)	NA	NA	up
AT4G36540	AT4G36540		AT4G36540.1;AT4G36540.2	GO:0003677(DNA binding);GO:0003700(DNA-binding transcription factor activity);GO:0005515(protein binding);GO:0005634(nucleus);GO:0006351(transcription, DNA-templated);GO:0006355(regulation of transcription, DNA-templated);GO:0046983(protein dimerization activity);GO:0046983(protein dimerization activity)	NA	NA	up
AT2G37170	AT2G37170		AT2G37170.1	GO:0003729(mRNA binding);GO:0005783(endoplasmic reticulum);GO:0005886(plasma membrane);GO:0006833(water transport);GO:0009414(response to water deprivation);GO:0009506(plasmodesma);GO:0009651(response to salt stress);GO:0009737(response to abscisic acid);GO:0015250(water channel activity);GO:0015267(channel activity);GO:0055085(transmembrane transport)	NA	NA	up
AT4G00380	AT4G00380		AT4G00380.1	GO:0005737(cytoplasm);GO:0005886(plasma membrane);GO:0010569(regulation of double-strand break repair via homologous recombination);GO:0031047(gene silencing by RNA);GO:0080188(gene silencing by RNA-directed DNA methylation)	NA	NA	up
AT4G13770	AT4G13770		AT4G13770.1	GO:0005506(iron ion binding);GO:0005829(cytosol);GO:0009411(response to UV);GO:0009625(response to insect);GO:0016709(oxidoreductase activity, acting on paired donors, with incorporation or reduction of molecular oxygen, NAD(P)H as one donor, and incorporation of one atom of oxygen);GO:0019761(glucosinolate biosynthetic process);GO:0020037(heme binding)	00966(Glucosinolate biosynthesis)	K12156	up
AT5G62920	AT5G62920		AT5G62920.1	GO:0000156(phosphorelay response regulator activity);GO:0000160(phosphorelay signal transduction system);GO:0005515(protein binding);GO:0005622(intracellular);GO:0005634(nucleus);GO:0005737(cytoplasm);GO:0006355(regulation of transcription, DNA-templated);GO:0009735(response to cytokinin);GO:0009736(cytokinin-activated signaling pathway)	04075(Plant hormone signal transduction)	K14492	up
AT2G36050	AT2G36050		AT2G36050.1	GO:0009507(chloroplast);GO:0045892(negative regulation of transcription, DNA-templated)	NA	NA	up
AT2G01818	AT2G01818	5007863	AT2G01818.1	GO:0005634(nucleus);GO:0008150(biological_process);GO:0008270(zinc ion binding)	NA	NA	up
AT5G38430	AT5G38430		AT5G38430.1	GO:0003729(mRNA binding);GO:0009507(chloroplast);GO:0009536(plastid);GO:0009570(chloroplast stroma);GO:0009579(thylakoid);GO:0009941(chloroplast envelope);GO:0016984(ribulose-bisphosphate carboxylase activity);GO:0048046(apoplast)	00630(Glyoxylate and dicarboxylate metabolism);00710(Carbon fixation in photosynthetic organisms)	K01602	up
AT1G29910	AT1G29910		AT1G29910.1	GO:0003729(mRNA binding);GO:0005634(nucleus);GO:0005739(mitochondrion);GO:0009416(response to light stimulus);GO:0009507(chloroplast);GO:0009534(chloroplast thylakoid);GO:0009535(chloroplast thylakoid membrane);GO:0009579(thylakoid);GO:0009768(photosynthesis, light harvesting in photosystem I);GO:0009941(chloroplast envelope);GO:0010287(plastoglobule);GO:0016168(chlorophyll binding)	00196(Photosynthesis - antenna proteins)	K08912	up
AT2G15400	AT2G15400		AT2G15400.1;AT2G15400.2	GO:0000418(RNA polymerase IV complex);GO:0000419(RNA polymerase V complex);GO:0003677(DNA binding);GO:0003899(DNA-directed 5'-3' RNA polymerase activity);GO:0005515(protein binding);GO:0005634(nucleus);GO:0005665(RNA polymerase II, core complex);GO:0006351(transcription, DNA-templated);GO:0046983(protein dimerization activity);GO:0046983(protein dimerization activity)	00230(Purine metabolism);00240(Pyrimidine metabolism);03020(RNA polymerase);03020(RNA polymerase)	K03011	up
AT4G14400	AT4G14400		AT4G14400.1;AT4G14400.3;AT4G14400.2	GO:0005737(cytoplasm);GO:0005887(integral component of plasma membrane);GO:0008219(cell death);GO:0009416(response to light stimulus);GO:0009615(response to virus);GO:0009617(response to bacterium);GO:0009751(response to salicylic acid);GO:0009816(defense response to bacterium, incompatible interaction);GO:0016020(membrane);GO:0016567(protein ubiquitination);GO:0030176(integral component of endop…	NA	NA	up
AT2G45180	AT2G45180	819126	AT2G45180.1	GO:0005576(extracellular region);GO:0009535(chloroplast thylakoid membrane)	NA	NA	up
AT5G15800	AT5G15800		AT5G15800.1;AT5G15800.2	GO:0000976(transcription regulatory region sequence-specific DNA binding);GO:0000977(RNA polymerase II transcription regulatory region sequence-specific DNA binding);GO:0000981(DNA-binding transcription factor activity, RNA polymerase II-specific);GO:0003700(DNA-binding transcription factor activity);GO:0005515(protein binding);GO:0005634(nucleus);GO:0006355(regulation of transcription, DNA-templ…	NA	NA	up
AT5G03360	AT5G03360	831864	AT5G03360.2	GO:0005575(cellular_component);GO:0035556(intracellular signal transduction)	NA	NA	up
AT3G07380	AT3G07380	819926	AT3G07380.1	GO:0005634(nucleus);GO:0008150(biological_process)	NA	NA	up
AT1G69080	AT1G69080	843240	AT1G69080.1;AT1G69080.2	NA	NA	NA	up
AT5G22570	AT5G22570		AT5G22570.1	GO:0000976(transcription regulatory region sequence-specific DNA binding);GO:0003700(DNA-binding transcription factor activity);GO:0005515(protein binding);GO:0005634(nucleus);GO:0006355(regulation of transcription, DNA-templated);GO:0009863(salicylic acid mediated signaling pathway);GO:0042742(defense response to bacterium);GO:0043565(sequence-specific DNA binding)	04016(MAPK signaling pathway - plant);04626(Plant-pathogen interaction)	K13424	up
AT3G18050	AT3G18050	821330	AT3G18050.1	GO:0003674(molecular_function);GO:0008150(biological_process);GO:0009507(chloroplast);GO:0031225(anchored component of membrane)	NA	NA	up
AT1G31173	AT1G31173		AT1G31173.1	NA	NA	NA	up
AT3G16370	AT3G16370	820884	AT3G16370.1	GO:0009507(chloroplast);GO:0016788(hydrolase activity, acting on ester bonds);GO:0048046(apoplast)	00561(Glycerolipid metabolism)	K00679	up
AT5G39650	AT5G39650		AT5G39650.1	GO:0003674(molecular_function);GO:0005783(endoplasmic reticulum);GO:0009567(double fertilization forming a zygote and endosperm);GO:0009705(plant-type vacuole membrane);GO:0010256(endomembrane system organization);GO:0048235(pollen sperm cell differentiation)	NA	NA	up
AT1G33790	AT1G33790	840271	AT1G33790.2;AT1G33790.1	GO:0005737(cytoplasm);GO:0005737(cytoplasm)	NA	NA	up
AT1G64220	AT1G64220		AT1G64220.1	GO:0005742(mitochondrial outer membrane translocase complex);GO:0030150(protein import into mitochondrial matrix)	NA	NA	up
AT1G20010	AT1G20010		AT1G20010.1	GO:0000226(microtubule cytoskeleton organization);GO:0000278(mitotic cell cycle);GO:0003729(mRNA binding);GO:0003924(GTPase activity);GO:0005200(structural constituent of cytoskeleton);GO:0005515(protein binding);GO:0005525(GTP binding);GO:0005618(cell wall);GO:0005634(nucleus);GO:0005737(cytoplasm);GO:0005774(vacuolar membrane);GO:0005829(cytosol);GO:0005874(microtubule);GO:0005886(plasma membra…	04145(Phagosome)	K07375	up
AT3G28915.1	AT3G28915.1		AT3G28915.1	NA	00500(Starch and sucrose metabolism);00460(Cyanoamino acid metabolism);00940(Phenylpropanoid biosynthesis)	K01188	up
AT3G56160	AT3G56160	824782	AT3G56160.1	GO:0009507(chloroplast);GO:0009941(chloroplast envelope)	NA	NA	up
AT1G34065	AT1G34065		AT1G34065.1	GO:0000095(S-adenosyl-L-methionine transmembrane transporter activity);GO:0005347(ATP transmembrane transporter activity);GO:0005739(mitochondrion);GO:0005743(mitochondrial inner membrane);GO:0009941(chloroplast envelope);GO:0055085(transmembrane transport)	NA	NA	up
AT4G34790	AT4G34790	829631	AT4G34790.1	GO:0003674(molecular_function);GO:0005739(mitochondrion);GO:0009733(response to auxin)	04075(Plant hormone signal transduction)	K14488	up
AT3G57600	AT3G57600	824929	AT3G57600.1	GO:0003700(DNA-binding transcription factor activity);GO:0005515(protein binding);GO:0005634(nucleus);GO:0006950(response to stress);GO:0043565(sequence-specific DNA binding);GO:0045893(positive regulation of transcription, DNA-templated)	NA	NA	up
AT4G32990	AT4G32990	829436	AT4G32990.1	GO:0005634(nucleus);GO:0016226(iron-sulfur cluster assembly);GO:0097361(CIA complex)	NA	NA	up
AT3G08660	AT3G08660	820013	AT3G08660.1	GO:0005634(nucleus);GO:0009507(chloroplast);GO:0016567(protein ubiquitination)	03050(Proteasome)	K03063	up
AT1G21050	AT1G21050	838699	AT1G21050.1	GO:0003674(molecular_function);GO:0005634(nucleus);GO:0010274(hydrotropism)	NA	NA	up
AT1G24147	AT1G24147	5007719	AT1G24147.1	GO:0003674(molecular_function);GO:0005576(extracellular region);GO:0008150(biological_process)	NA	NA	up
AT2G40475	AT2G40475		AT2G40475.1	GO:0003674(molecular_function);GO:0005634(nucleus);GO:0008150(biological_process)	NA	NA	up
AT1G19670	AT1G19670		AT1G19670.1	GO:0005634(nucleus);GO:0005773(vacuole);GO:0009507(chloroplast);GO:0015996(chlorophyll catabolic process);GO:0042742(defense response to bacterium);GO:0047746(chlorophyllase activity);GO:0050832(defense response to fungus);GO:0102293(pheophytinase b activity)	00860(Porphyrin and chlorophyll metabolism)	K08099	up
AT5G35480	AT5G35480	833512	AT5G35480.1	GO:0003674(molecular_function);GO:0005575(cellular_component);GO:0008150(biological_process)	NA	NA	up
AT2G44830	AT2G44830	819092	AT2G44830.1	GO:0004674(protein serine/threonine kinase activity);GO:0005524(ATP binding);GO:0005634(nucleus);GO:0005737(cytoplasm);GO:0005886(plasma membrane);GO:0006468(protein phosphorylation);GO:0009638(phototropism);GO:0010315(auxin efflux);GO:0016301(kinase activity);GO:0048756(sieve cell differentiation)	NA	NA	up
AT1G13800	AT1G13800		AT1G13800.1	GO:0005739(mitochondrion);GO:0009793(embryo development ending in seed dormancy)	NA	NA	up
AT1G11130	AT1G11130		AT1G11130.1	GO:0000902(cell morphogenesis);GO:0004672(protein kinase activity);GO:0005515(protein binding);GO:0005524(ATP binding);GO:0005886(plasma membrane);GO:0006468(protein phosphorylation);GO:0007165(signal transduction);GO:0009506(plasmodesma);GO:0010059(positive regulation of atrichoblast fate specification);GO:0010063(positive regulation of trichoblast fate specification);GO:0010071(root meristem sp…	NA	NA	up
AT5G45820	AT5G45820		AT5G45820.1	GO:0004674(protein serine/threonine kinase activity);GO:0005634(nucleus);GO:0005829(cytosol);GO:0006468(protein phosphorylation);GO:0007165(signal transduction);GO:0009737(response to abscisic acid)	NA	NA	up
AT5G47330	AT5G47330	834780	AT5G47330.1	GO:0016790(thiolester hydrolase activity);GO:0043231(intracellular membrane-bounded organelle);GO:0098599(palmitoyl hydrolase activity)	00062(Fatty acid elongation)	K01074	up
AT3G59010	AT3G59010		AT3G59010.1	GO:0005576(extracellular region);GO:0030599(pectinesterase activity);GO:0042545(cell wall modification);GO:0045490(pectin catabolic process);GO:0046910(pectinesterase inhibitor activity)	00040(Pentose and glucuronate interconversions)	K01051	up
AT1G15825	AT1G15825	838152	AT1G15825.1	GO:0003674(molecular_function);GO:0005575(cellular_component);GO:0008150(biological_process)	NA	NA	up
AT3G28080	AT3G28080		AT3G28080.3;AT3G28080.1	GO:0005886(plasma membrane);GO:0009507(chloroplast);GO:0022857(transmembrane transporter activity);GO:0022857(transmembrane transporter activity)	NA	NA	up
AT4G33270	AT4G33270		AT4G33270.1	GO:0005515(protein binding);GO:0005634(nucleus);GO:0005680(anaphase-promoting complex);GO:0010997(anaphase-promoting complex binding);GO:0016567(protein ubiquitination);GO:0019900(kinase binding);GO:0031145(anaphase-promoting complex-dependent catabolic process);GO:0033597(mitotic checkpoint complex);GO:1904668(positive regulation of ubiquitin protein ligase activity);GO:1905786(positive regulati…	04120(Ubiquitin mediated proteolysis)	K03363	up
AT1G06980	AT1G06980	837208	AT1G06980.1	GO:0003674(molecular_function);GO:0008150(biological_process)	NA	NA	up
AT2G36830	AT2G36830		AT2G36830.1	GO:0000326(protein storage vacuole);GO:0005737(cytoplasm);GO:0005773(vacuole);GO:0005774(vacuolar membrane);GO:0006833(water transport);GO:0009651(response to salt stress);GO:0009705(plant-type vacuole membrane);GO:0009740(gibberellic acid mediated signaling pathway);GO:0009941(chloroplast envelope);GO:0015204(urea transmembrane transporter activity);GO:0015250(water channel activity);GO:0015840(…	NA	NA	up
AT3G06130	AT3G06130	819786	AT3G06130.1;AT3G06130.2	GO:0005618(cell wall);GO:0005737(cytoplasm);GO:0030001(metal ion transport);GO:0030001(metal ion transport)	NA	NA	up
AT5G37660	AT5G37660		AT5G37660.2;AT5G37660.1	GO:0005576(extracellular region);GO:0009506(plasmodesma);GO:0009506(plasmodesma)	NA	NA	up
AT1G75260	AT1G75260	843863	AT1G75260.1	GO:0005576(extracellular region);GO:0055114(oxidation-reduction process)	NA	NA	up
AT1G49320	AT1G49320		AT1G49320.1	GO:0000326(protein storage vacuole);GO:0003674(molecular_function);GO:0005576(extracellular region);GO:0048316(seed development)	NA	NA	up
AT4G22620	AT4G22620	828358	AT4G22620.1	GO:0003674(molecular_function);GO:0005739(mitochondrion);GO:0009733(response to auxin)	04075(Plant hormone signal transduction)	K14488	up
AT2G28053.1	AT2G28053.1		AT2G28053.1	NA	00040(Pentose and glucuronate interconversions);00052(Galactose metabolism);00053(Ascorbate and aldarate metabolism);00520(Amino sugar and nucleotide sugar metabolism)	K12447	up
AT2G32010	AT2G32010		AT2G32010.1;AT2G32010.2	GO:0004439(phosphatidylinositol-4,5-bisphosphate 5-phosphatase activity);GO:0005634(nucleus);GO:0005737(cytoplasm);GO:0005886(plasma membrane);GO:0010305(leaf vascular tissue pattern formation);GO:0034485(phosphatidylinositol-3,4,5-trisphosphate 5-phosphatase activity);GO:0046856(phosphatidylinositol dephosphorylation);GO:0071472(cellular response to salt stress);GO:2000377(regulation of reactive…	00562(Inositol phosphate metabolism);04070(Phosphatidylinositol signaling system);04070(Phosphatidylinositol signaling system)	K20279	up
AT3G16240	AT3G16240		AT3G16240.1	GO:0000326(protein storage vacuole);GO:0005618(cell wall);GO:0005773(vacuole);GO:0005774(vacuolar membrane);GO:0005794(Golgi apparatus);GO:0005886(plasma membrane);GO:0006833(water transport);GO:0008519(ammonium transmembrane transporter activity);GO:0009505(plant-type cell wall);GO:0009506(plasmodesma);GO:0009705(plant-type vacuole membrane);GO:0009941(chloroplast envelope);GO:0015200(methylammo…	NA	NA	up
AT5G02200	AT5G02200		AT5G02200.1;AT5G02200.2	GO:0005515(protein binding);GO:0005634(nucleus);GO:0005737(cytoplasm);GO:0009416(response to light stimulus);GO:0009637(response to blue light);GO:0010218(response to far red light);GO:0016607(nuclear speck);GO:0031048(heterochromatin assembly by small RNA);GO:0042803(protein homodimerization activity);GO:0045893(positive regulation of transcription, DNA-templated);GO:0051457(maintenance of prote…	NA	NA	up
AT4G01460	AT4G01460	828089	AT4G01460.1	GO:0003700(DNA-binding transcription factor activity);GO:0005515(protein binding);GO:0005634(nucleus);GO:0005829(cytosol);GO:0006355(regulation of transcription, DNA-templated);GO:0046983(protein dimerization activity)	NA	NA	up
AT2G39470	AT2G39470		AT2G39470.1;AT2G39470.2	GO:0005509(calcium ion binding);GO:0009507(chloroplast);GO:0009535(chloroplast thylakoid membrane);GO:0009543(chloroplast thylakoid lumen);GO:0009579(thylakoid);GO:0009654(photosystem II oxygen evolving complex);GO:0015979(photosynthesis);GO:0019898(extrinsic component of membrane);GO:0019898(extrinsic component of membrane)	00195(Photosynthesis);00195(Photosynthesis)	K02717	up
AT2G40008	AT2G40008	5007947	AT2G40008.1	GO:0003674(molecular_function);GO:0005575(cellular_component);GO:0008150(biological_process)	03010(Ribosome)	K02941	up
AT4G30020	AT4G30020	829125	AT4G30020.1	GO:0004252(serine-type endopeptidase activity);GO:0005576(extracellular region)	NA	NA	up
AT2G22122	AT2G22122	2745552	AT2G22122.1	GO:0003674(molecular_function);GO:0005575(cellular_component);GO:0008150(biological_process)	NA	NA	up
AT1G05135	AT1G05135	3766660	AT1G05135.1	NA	NA	NA	up
AT5G38410	AT5G38410		AT5G38410.1;AT5G38410.3	GO:0003729(mRNA binding);GO:0005618(cell wall);GO:0009507(chloroplast);GO:0009536(plastid);GO:0009570(chloroplast stroma);GO:0009579(thylakoid);GO:0009941(chloroplast envelope);GO:0015979(photosynthesis);GO:0016984(ribulose-bisphosphate carboxylase activity);GO:0022626(cytosolic ribosome);GO:0048046(apoplast);GO:0110102(chloroplast ribulose bisphosphate carboxylase complex assembly);GO:0110102(ch…	00630(Glyoxylate and dicarboxylate metabolism);00710(Carbon fixation in photosynthetic organisms);00710(Carbon fixation in photosynthetic organisms)	K01602	up
AT1G54050	AT1G54050	841843	AT1G54050.1	GO:0000302(response to reactive oxygen species);GO:0005737(cytoplasm);GO:0006457(protein folding);GO:0009408(response to heat);GO:0009651(response to salt stress);GO:0042542(response to hydrogen peroxide);GO:0043621(protein self-association);GO:0051082(unfolded protein binding);GO:0051259(protein complex oligomerization);GO:0071456(cellular response to hypoxia)	04141(Protein processing in endoplasmic reticulum)	K13993	up
AT1G25320	AT1G25320	839116	AT1G25320.1	GO:0004672(protein kinase activity);GO:0005515(protein binding);GO:0005524(ATP binding);GO:0005886(plasma membrane);GO:0006468(protein phosphorylation);GO:0016301(kinase activity)	NA	NA	up
AT3G18777	AT3G18777	3768811	AT3G18777.1	GO:0003674(molecular_function);GO:0005575(cellular_component);GO:0008150(biological_process)	NA	NA	up
AT5G59080	AT5G59080	836025	AT5G59080.1	GO:0003674(molecular_function);GO:0005634(nucleus);GO:0006979(response to oxidative stress)	NA	NA	up
AT3G49410	AT3G49410	824103	AT3G49410.1	GO:0000127(transcription factor TFIIIC complex);GO:0005634(nucleus);GO:0006384(transcription initiation from RNA polymerase III promoter)	NA	NA	up
AT2G47880	AT2G47880	819400	AT2G47880.1	GO:0005515(protein binding);GO:0005634(nucleus);GO:0005737(cytoplasm);GO:0006995(cellular response to nitrogen starvation);GO:0009055(electron transfer activity);GO:0015035(protein disulfide oxidoreductase activity);GO:0045454(cell redox homeostasis)	NA	NA	up
AT1G31710	AT1G31710	840058	AT1G31710.1	GO:0005507(copper ion binding);GO:0005576(extracellular region);GO:0008131(primary amine oxidase activity);GO:0009308(amine metabolic process);GO:0048038(quinone binding)	00260(Glycine, serine and threonine metabolism);00350(Tyrosine metabolism);00360(Phenylalanine metabolism);00410(beta-Alanine metabolism);00950(Isoquinoline alkaloid biosynthesis);00960(Tropane, piperidine and pyridine alkaloid biosynthesis)	K00276	up
AT5G16720	AT5G16720	831534	AT5G16720.1	GO:0005737(cytoplasm);GO:0008150(biological_process);GO:0017022(myosin binding);GO:0080115(myosin XI tail binding)	NA	NA	up
AT3G55700	AT3G55700	824736	AT3G55700.1	GO:0005634(nucleus);GO:0016757(transferase activity, transferring glycosyl groups);GO:0080043(quercetin 3-O-glucosyltransferase activity);GO:0080044(quercetin 7-O-glucosyltransferase activity)	00908(Zeatin biosynthesis)	K13493	up
AT4G23130	AT4G23130		AT4G23130.2;AT4G23130.1	GO:0004672(protein kinase activity);GO:0004674(protein serine/threonine kinase activity);GO:0005524(ATP binding);GO:0005886(plasma membrane);GO:0006468(protein phosphorylation);GO:0009507(chloroplast);GO:0009751(response to salicylic acid);GO:0012501(programmed cell death);GO:0016301(kinase activity);GO:0042742(defense response to bacterium);GO:0042742(defense response to bacterium)	NA	NA	up
AT3G28220	AT3G28220	822448	AT3G28220.1	GO:0005634(nucleus);GO:0005773(vacuole);GO:0005829(cytosol);GO:0009941(chloroplast envelope)	NA	NA	up
AT5G19190	AT5G19190	832039	AT5G19190.1	GO:0003674(molecular_function);GO:0005634(nucleus);GO:0008150(biological_process)	NA	NA	up
AT5G60200	AT5G60200		AT5G60200.1	GO:0000976(transcription regulatory region sequence-specific DNA binding);GO:0001944(vasculature development);GO:0003700(DNA-binding transcription factor activity);GO:0005634(nucleus);GO:0006355(regulation of transcription, DNA-templated);GO:0048364(root development);GO:0090057(root radial pattern formation)	NA	NA	up
AT5G26230	AT5G26230		AT5G26230.1	GO:0005634(nucleus);GO:0005829(cytosol);GO:0005886(plasma membrane);GO:0009536(plastid);GO:0009741(response to brassinosteroid);GO:0019210(kinase inhibitor activity)	04075(Plant hormone signal transduction)	K14499	up
AT2G05790	AT2G05790	815130	AT2G05790.1	GO:0004553(hydrolase activity, hydrolyzing O-glycosyl compounds);GO:0005576(extracellular region);GO:0005975(carbohydrate metabolic process);GO:0046658(anchored component of plasma membrane)	00500(Starch and sucrose metabolism)	K19891	up
AT5G64120	AT5G64120	836533	AT5G64120.1	GO:0004601(peroxidase activity);GO:0005576(extracellular region);GO:0005618(cell wall);GO:0006950(response to stress);GO:0006979(response to oxidative stress);GO:0009505(plant-type cell wall);GO:0009506(plasmodesma);GO:0009808(lignin metabolic process);GO:0020037(heme binding);GO:0045730(respiratory burst);GO:0048046(apoplast);GO:0050832(defense response to fungus);GO:0055114(oxidation-reduction …	00940(Phenylpropanoid biosynthesis)	K00430	up
AT5G44578	AT5G44578	5008300	AT5G44578.1	GO:0003674(molecular_function);GO:0005576(extracellular region);GO:0005739(mitochondrion);GO:0008150(biological_process)	NA	NA	up
AT2G36400	AT2G36400		AT2G36400.1	GO:0000976(transcription regulatory region sequence-specific DNA binding);GO:0005515(protein binding);GO:0005524(ATP binding);GO:0005634(nucleus);GO:0006351(transcription, DNA-templated);GO:0006355(regulation of transcription, DNA-templated);GO:0008285(negative regulation of cell population proliferation);GO:0009409(response to cold);GO:0009624(response to nematode);GO:0009739(response to gibbere…	NA	NA	up
AT5G23010	AT5G23010		AT5G23010.1	GO:0009098(leucine biosynthetic process);GO:0009414(response to water deprivation);GO:0009507(chloroplast);GO:0009625(response to insect);GO:0010177(2-(2'-methylthio)ethylmalate synthase activity);GO:0019752(carboxylic acid metabolic process);GO:0019761(glucosinolate biosynthetic process);GO:0046912(transferase activity, transferring acyl groups, acyl groups converted into alkyl on transfer)	00966(Glucosinolate biosynthesis)	K15741	up
AT1G29670	AT1G29670	839844	AT1G29670.1	GO:0005576(extracellular region);GO:0005618(cell wall);GO:0005634(nucleus);GO:0009534(chloroplast thylakoid);GO:0016788(hydrolase activity, acting on ester bonds);GO:0048046(apoplast)	00561(Glycerolipid metabolism)	K00679	up
AT3G14210	AT3G14210		AT3G14210.1	GO:0005576(extracellular region);GO:0005634(nucleus);GO:0005773(vacuole);GO:0005777(peroxisome);GO:0005829(cytosol);GO:0009409(response to cold);GO:0009506(plasmodesma);GO:0009507(chloroplast);GO:0009625(response to insect);GO:0009941(chloroplast envelope);GO:0016788(hydrolase activity, acting on ester bonds);GO:0019762(glucosinolate catabolic process);GO:0022626(cytosolic ribosome);GO:0042742(de…	00901(Indole alkaloid biosynthesis)	K21026	up
AT3G18960	AT3G18960	821429	AT3G18960.1	GO:0005515(protein binding);GO:0005634(nucleus);GO:0009507(chloroplast)	NA	NA	up
AT1G49750	AT1G49750	841398	AT1G49750.1	GO:0005634(nucleus);GO:0009507(chloroplast)	NA	NA	up
AT1G33770	AT1G33770	840268	AT1G33770.1	GO:0000307(cyclin-dependent protein kinase holoenzyme complex);GO:0000790(nuclear chromatin);GO:0004693(cyclin-dependent protein serine/threonine kinase activity);GO:0005524(ATP binding);GO:0005634(nucleus);GO:0006468(protein phosphorylation);GO:0008353(RNA polymerase II CTD heptapeptide repeat kinase activity);GO:0016310(phosphorylation);GO:0032968(positive regulation of transcription elongation…	NA	NA	up
AT1G54820	AT1G54820	841921	AT1G54820.1	GO:0004672(protein kinase activity);GO:0005524(ATP binding);GO:0005739(mitochondrion);GO:0006468(protein phosphorylation);GO:0016310(phosphorylation)	NA	NA	up
AT3G27690	AT3G27690		AT3G27690.1	GO:0003729(mRNA binding);GO:0005829(cytosol);GO:0009269(response to desiccation);GO:0009409(response to cold);GO:0009416(response to light stimulus);GO:0009507(chloroplast);GO:0009517(PSII associated light-harvesting complex II);GO:0009522(photosystem I);GO:0009523(photosystem II);GO:0009535(chloroplast thylakoid membrane);GO:0009579(thylakoid);GO:0009644(response to high light intensity);GO:0009…	00196(Photosynthesis - antenna proteins)	K08913	up
AT5G58390	AT5G58390	835952	AT5G58390.1	GO:0004601(peroxidase activity);GO:0005576(extracellular region);GO:0006979(response to oxidative stress);GO:0020037(heme binding)	00940(Phenylpropanoid biosynthesis)	K00430	up
AT1G31580	AT1G31580		AT1G31580.1	GO:0003674(molecular_function);GO:0005618(cell wall);GO:0005739(mitochondrion);GO:0006952(defense response);GO:0009416(response to light stimulus);GO:0009617(response to bacterium)	NA	NA	up
AT1G70710	AT1G70710		AT1G70710.1	GO:0005576(extracellular region);GO:0008810(cellulase activity);GO:0009507(chloroplast);GO:0010583(response to cyclopentenone);GO:0042547(cell wall modification involved in multidimensional cell growth)	00500(Starch and sucrose metabolism)	K01179	up
AT4G23400	AT4G23400		AT4G23400.1	GO:0005515(protein binding);GO:0005773(vacuole);GO:0005829(cytosol);GO:0005886(plasma membrane);GO:0006833(water transport);GO:0009414(response to water deprivation);GO:0009506(plasmodesma);GO:0009651(response to salt stress);GO:0015250(water channel activity);GO:0055085(transmembrane transport)	NA	NA	up
AT5G67200	AT5G67200	836855	AT5G67200.1	GO:0004672(protein kinase activity);GO:0005886(plasma membrane);GO:0006468(protein phosphorylation);GO:0009507(chloroplast)	NA	NA	up
AT3G19820	AT3G19820		AT3G19820.1;AT3G19820.2;AT3G19820.3	GO:0003824(catalytic activity);GO:0005516(calmodulin binding);GO:0005634(nucleus);GO:0005737(cytoplasm);GO:0005773(vacuole);GO:0005774(vacuolar membrane);GO:0005829(cytosol);GO:0005886(plasma membrane);GO:0006694(steroid biosynthetic process);GO:0008202(steroid metabolic process);GO:0009416(response to light stimulus);GO:0009808(lignin metabolic process);GO:0009826(unidimensional cell growth);GO:…	00100(Steroid biosynthesis);00100(Steroid biosynthesis)	K09828	up
AT5G44680	AT5G44680	834497	AT5G44680.1	GO:0005634(nucleus);GO:0006284(base-excision repair);GO:0008725(DNA-3-methyladenine glycosylase activity)	03410(Base excision repair)	K01246	up
AT5G27330	AT5G27330	832791	AT5G27330.1	GO:0000137(Golgi cis cisterna);GO:0005783(endoplasmic reticulum)	NA	NA	up
AT4G04840	AT4G04840		AT4G04840.1	GO:0005739(mitochondrion);GO:0005829(cytosol);GO:0006979(response to oxidative stress);GO:0030091(protein repair);GO:0033743(peptide-methionine (R)-S-oxide reductase activity)	NA	NA	up
AT3G13510	AT3G13510	820553	AT3G13510.1	GO:0005576(extracellular region);GO:0008150(biological_process)	NA	NA	up
AT3G54910	AT3G54910	824656	AT3G54910.2;AT3G54910.1;AT3G54910.3	GO:0003674(molecular_function);GO:0005634(nucleus);GO:0008150(biological_process);GO:0008150(biological_process)	NA	NA	up
AT3G28130	AT3G28130		AT3G28130.2;AT3G28130.1	GO:0005739(mitochondrion);GO:0005886(plasma membrane);GO:0009507(chloroplast);GO:0022857(transmembrane transporter activity);GO:0022857(transmembrane transporter activity)	NA	NA	up
AT5G18930	AT5G18930		AT5G18930.1	GO:0004014(adenosylmethionine decarboxylase activity);GO:0005634(nucleus);GO:0005829(cytosol);GO:0006557(S-adenosylmethioninamine biosynthetic process);GO:0006597(spermine biosynthetic process);GO:0008295(spermidine biosynthetic process);GO:0099402(plant organ development)	00270(Cysteine and methionine metabolism);00330(Arginine and proline metabolism)	K01611	up
AT3G26320	AT3G26320		AT3G26320.1	GO:0005506(iron ion binding);GO:0009507(chloroplast);GO:0016020(membrane);GO:0016709(oxidoreductase activity, acting on paired donors, with incorporation or reduction of molecular oxygen, NAD(P)H as one donor, and incorporation of one atom of oxygen);GO:0020037(heme binding)	NA	NA	up
AT3G25717	AT3G25717		AT3G25717.1	GO:0003674(molecular_function);GO:0005739(mitochondrion);GO:0048367(shoot system development)	NA	NA	up
AT5G08760	AT5G08760	5008204	AT5G08760.1	GO:0003674(molecular_function);GO:0005576(extracellular region);GO:0005783(endoplasmic reticulum);GO:0005794(Golgi apparatus);GO:0005886(plasma membrane);GO:0009751(response to salicylic acid)	NA	NA	up
AT4G17340	AT4G17340		AT4G17340.1	GO:0005773(vacuole);GO:0005774(vacuolar membrane);GO:0009651(response to salt stress);GO:0009705(plant-type vacuole membrane);GO:0015250(water channel activity);GO:0042807(central vacuole);GO:0055085(transmembrane transport)	NA	NA	up
AT3G18550	AT3G18550		AT3G18550.1;AT3G18550.2	GO:0003700(DNA-binding transcription factor activity);GO:0005515(protein binding);GO:0005634(nucleus);GO:0006355(regulation of transcription, DNA-templated);GO:0010223(secondary shoot formation);GO:0043565(sequence-specific DNA binding);GO:0048831(regulation of shoot system development);GO:2000032(regulation of secondary shoot formation);GO:2000032(regulation of secondary shoot formation)	NA	NA	up
AT5G61660	AT5G61660	836288	AT5G61660.1	GO:0003674(molecular_function);GO:0008150(biological_process)	NA	NA	up
AT1G07050	AT1G07050	837216	AT1G07050.1	GO:0003674(molecular_function);GO:0005634(nucleus)	NA	NA	up
AT4G39710	AT4G39710		AT4G39710.1;AT4G39710.2	GO:0003755(peptidyl-prolyl cis-trans isomerase activity);GO:0005515(protein binding);GO:0005576(extracellular region);GO:0005886(plasma membrane);GO:0009507(chloroplast);GO:0009535(chloroplast thylakoid membrane);GO:0009543(chloroplast thylakoid lumen);GO:0009579(thylakoid);GO:0009579(thylakoid)	NA	NA	up
AT5G61420	AT5G61420		AT5G61420.1;AT5G61420.2	GO:0003700(DNA-binding transcription factor activity);GO:0005634(nucleus);GO:0006355(regulation of transcription, DNA-templated);GO:0009617(response to bacterium);GO:0009625(response to insect);GO:0009682(induced systemic resistance);GO:0010438(cellular response to sulfur starvation);GO:0010439(regulation of glucosinolate biosynthetic process);GO:0050832(defense response to fungus);GO:0050832(def…	NA	NA	up
AT1G60060	AT1G60060	842300	AT1G60060.1	GO:0005576(extracellular region);GO:0005634(nucleus)	NA	NA	up
AT3G18090	AT3G18090		AT3G18090.1	GO:0000418(RNA polymerase IV complex);GO:0000419(RNA polymerase V complex);GO:0003677(DNA binding);GO:0003899(DNA-directed 5'-3' RNA polymerase activity);GO:0005634(nucleus);GO:0005665(RNA polymerase II, core complex);GO:0006351(transcription, DNA-templated);GO:0032549(ribonucleoside binding)	NA	NA	up
AT3G08030	AT3G08030	819994	AT3G08030.1;AT3G08030.2	GO:0003674(molecular_function);GO:0005618(cell wall);GO:0005643(nuclear pore);GO:0005886(plasma membrane);GO:0008150(biological_process);GO:0009507(chloroplast);GO:0099503(secretory vesicle);GO:0099503(secretory vesicle)	03008(Ribosome biogenesis in eukaryotes);04712(Circadian rhythm - plant);04712(Circadian rhythm - plant)	K03097	up
AT1G31570.1	AT1G31570.1		AT1G31570.1	NA	03013(RNA transport)	K14300	up
AT3G26932	AT3G26932		AT3G26932.1;AT3G26932.2	GO:0005515(protein binding);GO:0005634(nucleus);GO:0008150(biological_process);GO:0009507(chloroplast);GO:0009507(chloroplast)	NA	NA	up
AT3G52910	AT3G52910		AT3G52910.1	GO:0005515(protein binding);GO:0005524(ATP binding);GO:0005634(nucleus);GO:0006351(transcription, DNA-templated);GO:0006355(regulation of transcription, DNA-templated);GO:0048366(leaf development)	NA	NA	up
AT3G50240	AT3G50240		AT3G50240.1	GO:0003777(microtubule motor activity);GO:0005634(nucleus);GO:0007018(microtubule-based movement);GO:0007052(mitotic spindle organization);GO:0008017(microtubule binding)	NA	NA	up
AT4G26760	AT4G26760		AT4G26760.1	GO:0000226(microtubule cytoskeleton organization);GO:0000911(cytokinesis by cell plate formation);GO:0005737(cytoplasm);GO:0005819(spindle);GO:0005829(cytosol);GO:0005874(microtubule);GO:0008017(microtubule binding);GO:0009524(phragmoplast);GO:0009574(preprophase band);GO:0048528(post-embryonic root development);GO:0051301(cell division);GO:0055028(cortical microtubule);GO:0072686(mitotic spindle…	NA	NA	up
AT1G72600	AT1G72600	843592	AT1G72600.2;AT1G72600.1	GO:0003674(molecular_function);GO:0008150(biological_process);GO:0008150(biological_process)	NA	NA	up
AT5G46330	AT5G46330		AT5G46330.1	GO:0004675(transmembrane receptor protein serine/threonine kinase activity);GO:0005515(protein binding);GO:0005768(endosome);GO:0005886(plasma membrane);GO:0006468(protein phosphorylation);GO:0006898(receptor-mediated endocytosis);GO:0010359(regulation of anion channel activity);GO:0016020(membrane);GO:0016045(detection of bacterium);GO:0016301(kinase activity);GO:0042742(defense response to bact…	04016(MAPK signaling pathway - plant);04626(Plant-pathogen interaction)	K13420	up
AT2G34430	AT2G34430		AT2G34430.1	GO:0005783(endoplasmic reticulum);GO:0009416(response to light stimulus);GO:0009507(chloroplast);GO:0009534(chloroplast thylakoid);GO:0009535(chloroplast thylakoid membrane);GO:0009579(thylakoid);GO:0009768(photosynthesis, light harvesting in photosystem I);GO:0009769(photosynthesis, light harvesting in photosystem II);GO:0009941(chloroplast envelope);GO:0010287(plastoglobule);GO:0015979(photosyn…	00196(Photosynthesis - antenna proteins)	K08912	up
AT2G43535	AT2G43535	818955	AT2G43535.1	GO:0005576(extracellular region);GO:0009405(pathogenesis);GO:0019871(sodium channel inhibitor activity);GO:0099503(secretory vesicle)	NA	NA	up
AT3G60530	AT3G60530		AT3G60530.1	GO:0003700(DNA-binding transcription factor activity);GO:0005634(nucleus);GO:0008270(zinc ion binding);GO:0009416(response to light stimulus);GO:0030154(cell differentiation);GO:0043565(sequence-specific DNA binding);GO:0045893(positive regulation of transcription, DNA-templated)	NA	NA	up
AT1G47670	AT1G47670	841177	AT1G47670.1	GO:0005886(plasma membrane);GO:0015171(amino acid transmembrane transporter activity)	NA	NA	up
AT2G35150	AT2G35150		AT2G35150.1	GO:0003674(molecular_function);GO:0005576(extracellular region);GO:0008150(biological_process)	NA	NA	up
AT1G65900	AT1G65900	842902	AT1G65900.1	GO:0003674(molecular_function);GO:0008150(biological_process);GO:0009507(chloroplast)	NA	NA	up
AT1G80130	AT1G80130	844353	AT1G80130.1	GO:0006979(response to oxidative stress)	NA	NA	up
AT2G46970	AT2G46970		AT2G46970.1	GO:0003700(DNA-binding transcription factor activity);GO:0005515(protein binding);GO:0005634(nucleus);GO:0006355(regulation of transcription, DNA-templated);GO:0009641(shade avoidance);GO:0010017(red or far-red light signaling pathway);GO:0046983(protein dimerization activity)	04075(Plant hormone signal transduction);04712(Circadian rhythm - plant)	K12126	up
AT4G01680	AT4G01680		AT4G01680.1;AT4G01680.2	GO:0003700(DNA-binding transcription factor activity);GO:0005634(nucleus);GO:0006355(regulation of transcription, DNA-templated);GO:0010119(regulation of stomatal movement);GO:0010119(regulation of stomatal movement)	NA	NA	up
AT5G28030	AT5G28030		AT5G28030.2;AT5G28030.1	GO:0004123(cystathionine gamma-lyase activity);GO:0004124(cysteine synthase activity);GO:0005737(cytoplasm);GO:0006535(cysteine biosynthetic process from serine);GO:0006979(response to oxidative stress);GO:0009507(chloroplast);GO:0030170(pyridoxal phosphate binding);GO:0044540(L-cystine L-cysteine-lyase (deaminating));GO:0080145(cysteine homeostasis);GO:0080146(L-cysteine desulfhydrase activity);…	00920(Sulfur metabolism);00270(Cysteine and methionine metabolism);00270(Cysteine and methionine metabolism)	K01738	up
AT3G45610	AT3G45610		AT3G45610.1	GO:0000976(transcription regulatory region sequence-specific DNA binding);GO:0003700(DNA-binding transcription factor activity);GO:0005634(nucleus);GO:0006355(regulation of transcription, DNA-templated);GO:0090057(root radial pattern formation)	NA	NA	up
AT5G62940	AT5G62940		AT5G62940.1	GO:0000976(transcription regulatory region sequence-specific DNA binding);GO:0003700(DNA-binding transcription factor activity);GO:0005634(nucleus);GO:0006355(regulation of transcription, DNA-templated);GO:0010067(procambium histogenesis);GO:0010087(phloem or xylem histogenesis);GO:0045893(positive regulation of transcription, DNA-templated);GO:0090057(root radial pattern formation)	NA	NA	up
AT5G57760	AT5G57760	835884	AT5G57760.1	GO:0003674(molecular_function);GO:0005739(mitochondrion);GO:0008150(biological_process)	NA	NA	up
AT4G23290	AT4G23290		AT4G23290.2;AT4G23290.1	GO:0004674(protein serine/threonine kinase activity);GO:0005576(extracellular region);GO:0005739(mitochondrion);GO:0005886(plasma membrane);GO:0006468(protein phosphorylation);GO:0016301(kinase activity);GO:0042742(defense response to bacterium);GO:0042742(defense response to bacterium)	NA	NA	up
AT4G04830	AT4G04830		AT4G04830.1;AT4G04830.2	GO:0005829(cytosol);GO:0006979(response to oxidative stress);GO:0009507(chloroplast);GO:0030091(protein repair);GO:0033743(peptide-methionine (R)-S-oxide reductase activity);GO:0055114(oxidation-reduction process);GO:0055114(oxidation-reduction process)	NA	NA	up
AT4G35900	AT4G35900		AT4G35900.1	GO:0003700(DNA-binding transcription factor activity);GO:0005515(protein binding);GO:0005634(nucleus);GO:0006355(regulation of transcription, DNA-templated);GO:0009648(photoperiodism);GO:0009909(regulation of flower development);GO:0009911(positive regulation of flower development);GO:0043621(protein self-association);GO:0045893(positive regulation of transcription, DNA-templated);GO:2000028(regu…	04075(Plant hormone signal transduction)	K14432	up
AT3G06070	AT3G06070	819780	AT3G06070.1	GO:0003674(molecular_function);GO:0005575(cellular_component);GO:0008150(biological_process)	NA	NA	up
AT5G44582	AT5G44582	5008301	AT5G44582.1	GO:0003674(molecular_function);GO:0005576(extracellular region);GO:0008150(biological_process)	NA	NA	up
AT2G36570	AT2G36570	818230	AT2G36570.1	GO:0004672(protein kinase activity);GO:0005886(plasma membrane);GO:0006468(protein phosphorylation);GO:0009834(plant-type secondary cell wall biogenesis);GO:0016301(kinase activity)	NA	NA	up
AT5G24290	AT5G24290		AT5G24290.1;AT5G24290.2	GO:0005381(iron ion transmembrane transporter activity);GO:0005384(manganese ion transmembrane transporter activity);GO:0005515(protein binding);GO:0005576(extracellular region);GO:0005783(endoplasmic reticulum);GO:0006880(intracellular sequestering of iron ion);GO:0010168(ER body);GO:0016020(membrane);GO:0030026(cellular manganese ion homeostasis);GO:0030026(cellular manganese ion homeostasis)	NA	NA	up
AT5G59670	AT5G59670	836088	AT5G59670.1	GO:0004714(transmembrane receptor protein tyrosine kinase activity);GO:0009507(chloroplast);GO:0016301(kinase activity);GO:0016310(phosphorylation)	NA	NA	up
AT3G09035	AT3G09035	820056	AT3G09035.1	GO:0005576(extracellular region);GO:0008150(biological_process)	NA	NA	up
AT3G01440	AT3G01440		AT3G01440.1	GO:0005509(calcium ion binding);GO:0005829(cytosol);GO:0009344(nitrite reductase complex [NAD(P)H]);GO:0009507(chloroplast);GO:0009534(chloroplast thylakoid);GO:0009535(chloroplast thylakoid membrane);GO:0009543(chloroplast thylakoid lumen);GO:0009654(photosystem II oxygen evolving complex);GO:0009767(photosynthetic electron transport chain);GO:0019684(photosynthesis, light reaction);GO:0019898(e…	00195(Photosynthesis)	K08901	up
AT4G12880	AT4G12880		AT4G12880.1	GO:0009055(electron transfer activity);GO:0046658(anchored component of plasma membrane);GO:0048046(apoplast)	NA	NA	up
AT2G30540	AT2G30540	817603	AT2G30540.1	GO:0005515(protein binding);GO:0005634(nucleus);GO:0005737(cytoplasm);GO:0009055(electron transfer activity);GO:0015035(protein disulfide oxidoreductase activity);GO:0045454(cell redox homeostasis)	NA	NA	up
AT5G27230	AT5G27230	832781	AT5G27230.1	GO:0005634(nucleus)	NA	NA	up
AT2G28570	AT2G28570	817405	AT2G28570.1	GO:0003674(molecular_function);GO:0008150(biological_process)	NA	NA	up
AT1G70760	AT1G70760		AT1G70760.1	GO:0009507(chloroplast);GO:0009535(chloroplast thylakoid membrane);GO:0009773(photosynthetic electron transport in photosystem I);GO:0010258(NADH dehydrogenase complex (plastoquinone) assembly);GO:0010598(NAD(P)H dehydrogenase complex (plastoquinone));GO:0016655(oxidoreductase activity, acting on NAD(P)H, quinone or similar compound as acceptor);GO:0042651(thylakoid membrane)	00053(Ascorbate and aldarate metabolism);00480(Glutathione metabolism)	K21888	up
AT1G32190	AT1G32190	840111	AT1G32190.1;AT1G32190.2	GO:0005576(extracellular region);GO:0005886(plasma membrane);GO:0005886(plasma membrane)	NA	NA	up
AT5G39210	AT5G39210		AT5G39210.1	GO:0003674(molecular_function);GO:0005634(nucleus);GO:0009507(chloroplast);GO:0009570(chloroplast stroma);GO:0010275(NAD(P)H dehydrogenase complex assembly);GO:0010598(NAD(P)H dehydrogenase complex (plastoquinone));GO:0016020(membrane)	00564(Glycerophospholipid metabolism)	K01126	up
AT5G62350	AT5G62350	836356	AT5G62350.1	GO:0004857(enzyme inhibitor activity);GO:0009536(plastid);GO:0043086(negative regulation of catalytic activity)	00040(Pentose and glucuronate interconversions)	K01051	up
AT5G24920	AT5G24920		AT5G24920.1	GO:0003674(molecular_function);GO:0016021(integral component of membrane);GO:0080143(regulation of amino acid export)	NA	NA	up
AT4G23500	AT4G23500	828450	AT4G23500.1	GO:0004650(polygalacturonase activity);GO:0005576(extracellular region);GO:0005618(cell wall);GO:0005975(carbohydrate metabolic process)	00040(Pentose and glucuronate interconversions)	K01184	up
AT1G15000	AT1G15000		AT1G15000.1	GO:0004185(serine-type carboxypeptidase activity);GO:0005773(vacuole);GO:0009507(chloroplast)	NA	NA	up
AT5G14740	AT5G14740		AT5G14740.2;AT5G14740.5;AT5G14740.1	GO:0004089(carbonate dehydratase activity);GO:0005737(cytoplasm);GO:0005829(cytosol);GO:0008270(zinc ion binding);GO:0009507(chloroplast);GO:0009535(chloroplast thylakoid membrane);GO:0009536(plastid);GO:0009570(chloroplast stroma);GO:0009941(chloroplast envelope);GO:0015976(carbon utilization);GO:0042742(defense response to bacterium);GO:0048046(apoplast);GO:0048046(apoplast)	00910(Nitrogen metabolism);00910(Nitrogen metabolism)	K01673	up
AT4G04750	AT4G04750	825811	AT4G04750.1	GO:0009507(chloroplast);GO:0015144(carbohydrate transmembrane transporter activity);GO:0022857(transmembrane transporter activity);GO:0055085(transmembrane transport)	NA	NA	up
AT5G56530	AT5G56530	835754	AT5G56530.1;AT5G56530.2	GO:0005576(extracellular region);GO:0008150(biological_process);GO:0008150(biological_process)	NA	NA	up
AT4G38840	AT4G38840	830039	AT4G38840.1	GO:0003674(molecular_function);GO:0005886(plasma membrane);GO:0009409(response to cold);GO:0009507(chloroplast);GO:0009733(response to auxin)	04075(Plant hormone signal transduction)	K14488	up
AT5G67385	AT5G67385	836874	AT5G67385.1	GO:0005515(protein binding);GO:0016567(protein ubiquitination);GO:0042742(defense response to bacterium)	03050(Proteasome)	K03063	up
AT4G22760	AT4G22760	828375	AT4G22760.1	GO:0005739(mitochondrion);GO:0009451(RNA modification);GO:0043231(intracellular membrane-bounded organelle)	NA	NA	up
AT3G61100	AT3G61100	825282	AT3G61100.1	GO:0005634(nucleus);GO:0005777(peroxisome);GO:0010468(regulation of gene expression)	NA	NA	up
AT5G16000	AT5G16000		AT5G16000.1	GO:0005515(protein binding);GO:0005576(extracellular region);GO:0005886(plasma membrane);GO:0006468(protein phosphorylation);GO:0016301(kinase activity);GO:0042802(identical protein binding);GO:0051607(defense response to virus)	NA	NA	up
AT4G17090	AT4G17090		AT4G17090.1	GO:0000024(maltose biosynthetic process);GO:0005576(extracellular region);GO:0005829(cytosol);GO:0005983(starch catabolic process);GO:0009409(response to cold);GO:0009570(chloroplast stroma);GO:0016161(beta-amylase activity);GO:0102229(amylopectin maltohydrolase activity)	00500(Starch and sucrose metabolism)	K01177	up
AT1G63150	AT1G63150	842619	AT1G63150.1	GO:0009507(chloroplast)	NA	NA	up
AT2G31980	AT2G31980		AT2G31980.1	GO:0005576(extracellular region)	NA	NA	up
AT4G15440	AT4G15440		AT4G15440.1	GO:0005506(iron ion binding);GO:0006631(fatty acid metabolic process);GO:0009611(response to wounding);GO:0009941(chloroplast envelope);GO:0016125(sterol metabolic process);GO:0016491(oxidoreductase activity);GO:0016705(oxidoreductase activity, acting on paired donors, with incorporation or reduction of molecular oxygen);GO:0020037(heme binding);GO:0055114(oxidation-reduction process)	00592(alpha-Linolenic acid metabolism)	K10528	up
AT1G23080	AT1G23080		AT1G23080.1;AT1G23080.2;AT1G23080.3	GO:0005634(nucleus);GO:0005783(endoplasmic reticulum);GO:0005886(plasma membrane);GO:0007389(pattern specification process);GO:0009506(plasmodesma);GO:0009926(auxin polar transport);GO:0009942(longitudinal axis specification);GO:0010252(auxin homeostasis);GO:0010315(auxin efflux);GO:0010329(auxin efflux transmembrane transporter activity);GO:0010583(response to cyclopentenone);GO:0048364(root dev…	NA	NA	up
AT4G16870.1	AT4G16870.1		AT4G16870.1	NA	00230(Purine metabolism);00240(Pyrimidine metabolism);03020(RNA polymerase)	K03006	up
AT4G18440	AT4G18440	827575	AT4G18440.1	GO:0004018(N6-(1,2-dicarboxyethyl)AMP AMP-lyase (fumarate-forming) activity);GO:0006189('de novo' IMP biosynthetic process);GO:0009507(chloroplast);GO:0009570(chloroplast stroma);GO:0044208('de novo' AMP biosynthetic process);GO:0070626((S)-2-(5-amino-1-(5-phospho-D-ribosyl)imidazole-4-carboxamido)succinate AMP-lyase (fumarate-forming) activity)	00230(Purine metabolism);00250(Alanine, aspartate and glutamate metabolism)	K01756	up
AT1G68780	AT1G68780	843209	AT1G68780.1	GO:0005739(mitochondrion);GO:0005886(plasma membrane);GO:0007165(signal transduction)	NA	NA	up
AT1G14700	AT1G14700		AT1G14700.1	GO:0003993(acid phosphatase activity);GO:0005634(nucleus);GO:0005773(vacuole);GO:0008198(ferrous iron binding);GO:0008199(ferric iron binding);GO:0016311(dephosphorylation)	00740(Riboflavin metabolism)	K14379	up
AT3G51340	AT3G51340	824297	AT3G51340.1	GO:0004190(aspartic-type endopeptidase activity);GO:0005576(extracellular region)	NA	NA	up
AT1G67090	AT1G67090		AT1G67090.1	GO:0003729(mRNA binding);GO:0005507(copper ion binding);GO:0005739(mitochondrion);GO:0009409(response to cold);GO:0009507(chloroplast);GO:0009535(chloroplast thylakoid membrane);GO:0009570(chloroplast stroma);GO:0009579(thylakoid);GO:0009941(chloroplast envelope);GO:0015979(photosynthesis);GO:0016984(ribulose-bisphosphate carboxylase activity);GO:0022626(cytosolic ribosome);GO:0031977(thylakoid l…	00630(Glyoxylate and dicarboxylate metabolism);00710(Carbon fixation in photosynthetic organisms)	K01602	up
AT2G44383	AT2G44383	7922394	AT2G44383.1	NA	NA	NA	up
AT1G32172	AT1G32172	6241449	AT1G32172.1	GO:0003674(molecular_function);GO:0005575(cellular_component);GO:0008150(biological_process)	NA	NA	up
AT5G10080	AT5G10080	830872	AT5G10080.1	GO:0031225(anchored component of membrane);GO:0046658(anchored component of plasma membrane)	NA	NA	up
AT3G61820	AT3G61820	825355	AT3G61820.1	GO:0005576(extracellular region);GO:0005829(cytosol);GO:0009505(plant-type cell wall);GO:0009506(plasmodesma)	NA	NA	up
AT3G58940	AT3G58940	825063	AT3G58940.1	GO:0003674(molecular_function);GO:0005634(nucleus);GO:0008150(biological_process)	NA	NA	up
AT1G78020	AT1G78020	844137	AT1G78020.1	GO:0005515(protein binding);GO:0005634(nucleus);GO:0005737(cytoplasm);GO:0005829(cytosol);GO:0016049(cell growth);GO:0019900(kinase binding);GO:0042594(response to starvation);GO:0090351(seedling development)	NA	NA	up
AT5G59662	AT5G59662	6240888	AT5G59662.1	GO:0003674(molecular_function);GO:0005575(cellular_component);GO:0008150(biological_process)	NA	NA	up
AT3G48720	AT3G48720		AT3G48720.1	GO:0005737(cytoplasm);GO:0005829(cytosol);GO:0010143(cutin biosynthetic process);GO:0033494(ferulate metabolic process);GO:0050734(hydroxycinnamoyltransferase activity)	00073(Cutin, suberine and wax biosynthesis)	K15400	up
AT4G37650	AT4G37650		AT4G37650.1	GO:0003700(DNA-binding transcription factor activity);GO:0005515(protein binding);GO:0005634(nucleus);GO:0006355(regulation of transcription, DNA-templated);GO:0008356(asymmetric cell division);GO:0009660(amyloplast organization);GO:0009956(radial pattern formation);GO:0009959(negative gravitropism);GO:0032350(regulation of hormone metabolic process);GO:0043565(sequence-specific DNA binding);GO:0…	04075(Plant hormone signal transduction)	K14494	up
AT5G54270	AT5G54270		AT5G54270.1	GO:0005515(protein binding);GO:0009416(response to light stimulus);GO:0009507(chloroplast);GO:0009517(PSII associated light-harvesting complex II);GO:0009534(chloroplast thylakoid);GO:0009535(chloroplast thylakoid membrane);GO:0009536(plastid);GO:0009579(thylakoid);GO:0009635(response to herbicide);GO:0009644(response to high light intensity);GO:0009737(response to abscisic acid);GO:0009768(photo…	00196(Photosynthesis - antenna proteins)	K08914	up
AT5G56850	AT5G56850	835787	AT5G56850.2;AT5G56850.1	GO:0005634(nucleus);GO:0005739(mitochondrion);GO:0009506(plasmodesma);GO:0009506(plasmodesma)	NA	NA	up
AT3G23880	AT3G23880	821971	AT3G23880.1	GO:0003674(molecular_function);GO:0005634(nucleus);GO:0008150(biological_process)	NA	NA	up
AT4G12390	AT4G12390		AT4G12390.1	GO:0004857(enzyme inhibitor activity);GO:0005576(extracellular region);GO:0009506(plasmodesma);GO:0043086(negative regulation of catalytic activity)	00040(Pentose and glucuronate interconversions)	K01051	up
AT1G46264	AT1G46264		AT1G46264.1	GO:0000978(RNA polymerase II cis-regulatory region sequence-specific DNA binding);GO:0003700(DNA-binding transcription factor activity);GO:0005634(nucleus);GO:0008356(asymmetric cell division);GO:0034605(cellular response to heat);GO:0042025(host cell nucleus);GO:0043565(sequence-specific DNA binding);GO:0043618(regulation of transcription from RNA polymerase II promoter in response to stress);GO…	NA	NA	up
AT3G28070	AT3G28070		AT3G28070.2;AT3G28070.3;AT3G28070.1	GO:0005739(mitochondrion);GO:0005886(plasma membrane);GO:0009507(chloroplast);GO:0022857(transmembrane transporter activity);GO:0022857(transmembrane transporter activity)	NA	NA	up
AT4G16447	AT4G16447	827342	AT4G16447.1	GO:0003674(molecular_function);GO:0005739(mitochondrion);GO:0008150(biological_process)	NA	NA	up
AT1G27480	AT1G27480	839639	AT1G27480.1	GO:0005576(extracellular region);GO:0005773(vacuole);GO:0005774(vacuolar membrane);GO:0006629(lipid metabolic process);GO:0008374(O-acyltransferase activity)	00564(Glycerophospholipid metabolism)	K06129	up
AT4G39770	AT4G39770		AT4G39770.1	GO:0004805(trehalose-phosphatase activity);GO:0005634(nucleus);GO:0005737(cytoplasm);GO:0005829(cytosol);GO:0005992(trehalose biosynthetic process)	00500(Starch and sucrose metabolism)	K01087	up
AT3G45140	AT3G45140		AT3G45140.1	GO:0003729(mRNA binding);GO:0005515(protein binding);GO:0005737(cytoplasm);GO:0005829(cytosol);GO:0009414(response to water deprivation);GO:0009507(chloroplast);GO:0009535(chloroplast thylakoid membrane);GO:0009570(chloroplast stroma);GO:0009611(response to wounding);GO:0009617(response to bacterium);GO:0009620(response to fungus);GO:0009695(jasmonic acid biosynthetic process);GO:0009753(response…	00591(Linoleic acid metabolism);00592(alpha-Linolenic acid metabolism)	K00454	up
AT5G67210	AT5G67210		AT5G67210.1	GO:0005794(Golgi apparatus);GO:0009834(plant-type secondary cell wall biogenesis);GO:0045491(xylan metabolic process);GO:0045492(xylan biosynthetic process)	NA	NA	up
AT1G62035	AT1G62035		AT1G62035.1	NA	NA	NA	up
AT1G12010	AT1G12010	837753	AT1G12010.1	GO:0005737(cytoplasm);GO:0005829(cytosol);GO:0009693(ethylene biosynthetic process);GO:0009815(1-aminocyclopropane-1-carboxylate oxidase activity);GO:0051213(dioxygenase activity);GO:0055114(oxidation-reduction process);GO:0071398(cellular response to fatty acid)	00270(Cysteine and methionine metabolism)	K05933	up
AT2G31010	AT2G31010	817652	AT2G31010.2;AT2G31010.1	GO:0004672(protein kinase activity);GO:0005524(ATP binding);GO:0005634(nucleus);GO:0006468(protein phosphorylation);GO:0016310(phosphorylation);GO:0016310(phosphorylation)	NA	NA	up
AT1G29460	AT1G29460	839822	AT1G29460.1	GO:0003674(molecular_function);GO:0005739(mitochondrion);GO:0009733(response to auxin)	04075(Plant hormone signal transduction)	K14488	up
AT4G30680	AT4G30680	829191	AT4G30680.1	GO:0003729(mRNA binding);GO:0003743(translation initiation factor activity);GO:0005634(nucleus);GO:0016281(eukaryotic translation initiation factor 4F complex)	03013(RNA transport)	K03260	up
AT2G02950	AT2G02950		AT2G02950.1	GO:0005515(protein binding);GO:0005634(nucleus);GO:0005737(cytoplasm);GO:0005886(plasma membrane);GO:0009585(red, far-red light phototransduction);GO:0009638(phototropism);GO:0009958(positive gravitropism);GO:0010017(red or far-red light signaling pathway);GO:0010114(response to red light);GO:0010218(response to far red light)	NA	NA	up
AT1G73830	AT1G73830		AT1G73830.1;AT1G73830.2	GO:0003700(DNA-binding transcription factor activity);GO:0005515(protein binding);GO:0005634(nucleus);GO:0006351(transcription, DNA-templated);GO:0006355(regulation of transcription, DNA-templated);GO:0046983(protein dimerization activity);GO:0046983(protein dimerization activity)	NA	NA	up
AT4G31820	AT4G31820		AT4G31820.1	GO:0005634(nucleus);GO:0005770(late endosome);GO:0005886(plasma membrane);GO:0009908(flower development);GO:0009911(positive regulation of flower development);GO:0010229(inflorescence development);GO:0010540(basipetal auxin transport);GO:0016567(protein ubiquitination);GO:0045176(apical protein localization);GO:0048825(cotyledon development);GO:0048827(phyllome development);GO:0060918(auxin trans…	03050(Proteasome)	K03063	up
AT5G65440	AT5G65440	836669	AT5G65440.3;AT5G65440.2	GO:0005634(nucleus);GO:0005739(mitochondrion);GO:0005886(plasma membrane);GO:0008150(biological_process);GO:0008150(biological_process)	NA	NA	up
AT3G57830	AT3G57830	824952	AT3G57830.1	GO:0004672(protein kinase activity);GO:0005515(protein binding);GO:0005524(ATP binding);GO:0005576(extracellular region);GO:0005886(plasma membrane);GO:0006468(protein phosphorylation);GO:0016301(kinase activity);GO:0016310(phosphorylation)	NA	NA	up
AT5G04190	AT5G04190		AT5G04190.1	GO:0003674(molecular_function);GO:0005634(nucleus);GO:0009638(phototropism);GO:0010017(red or far-red light signaling pathway)	NA	NA	up
AT2G36120	AT2G36120		AT2G36120.1	GO:0010087(phloem or xylem histogenesis);GO:0010305(leaf vascular tissue pattern formation);GO:0010588(cotyledon vascular tissue pattern formation);GO:0048366(leaf development)	NA	NA	up
AT1G64390	AT1G64390		AT1G64390.1	GO:0005576(extracellular region);GO:0008810(cellulase activity);GO:0030246(carbohydrate binding)	00500(Starch and sucrose metabolism)	K01179	up
AT1G74880	AT1G74880		AT1G74880.1	GO:0005739(mitochondrion);GO:0005886(plasma membrane);GO:0009507(chloroplast);GO:0009535(chloroplast thylakoid membrane);GO:0010258(NADH dehydrogenase complex (plastoquinone) assembly);GO:0010598(NAD(P)H dehydrogenase complex (plastoquinone));GO:0016655(oxidoreductase activity, acting on NAD(P)H, quinone or similar compound as acceptor);GO:0055114(oxidation-reduction process)	NA	NA	up
AT1G18320	AT1G18320	838412	AT1G18320.1	GO:0005739(mitochondrion);GO:0008320(protein transmembrane transporter activity);GO:0030943(mitochondrion targeting sequence binding);GO:0042721(TIM22 mitochondrial import inner membrane insertion complex);GO:0045039(protein insertion into mitochondrial inner membrane)	NA	NA	up
AT1G69970	AT1G69970		AT1G69970.2;AT1G69970.1	GO:0005739(mitochondrion);GO:0033612(receptor serine/threonine kinase binding);GO:0045168(cell-cell signaling involved in cell fate commitment);GO:0048046(apoplast);GO:0048046(apoplast)	NA	NA	up
AT1G70560	AT1G70560		AT1G70560.1	GO:0004021(L-alanine:2-oxoglutarate aminotransferase activity);GO:0004838(L-tyrosine:2-oxoglutarate aminotransferase activity);GO:0005515(protein binding);GO:0005634(nucleus);GO:0005737(cytoplasm);GO:0009641(shade avoidance);GO:0009684(indoleacetic acid biosynthetic process);GO:0009723(response to ethylene);GO:0009734(auxin-activated signaling pathway);GO:0009793(embryo development ending in seed…	00380(Tryptophan metabolism)	K16903	up
AT4G34360	AT4G34360	829586	AT4G34360.1	GO:0005794(Golgi apparatus)	NA	NA	up
AT4G29080	AT4G29080		AT4G29080.1	GO:0003700(DNA-binding transcription factor activity);GO:0005515(protein binding);GO:0005634(nucleus);GO:0006355(regulation of transcription, DNA-templated);GO:0009733(response to auxin)	04075(Plant hormone signal transduction)	K14484	up
AT1G27020	AT1G27020	839591	AT1G27020.1	GO:0003674(molecular_function);GO:0005634(nucleus);GO:0005829(cytosol);GO:0008150(biological_process)	NA	NA	up
AT1G71880	AT1G71880		AT1G71880.1	GO:0005737(cytoplasm);GO:0005739(mitochondrion);GO:0005773(vacuole);GO:0005886(plasma membrane);GO:0005887(integral component of plasma membrane);GO:0005985(sucrose metabolic process);GO:0008506(sucrose:proton symporter activity);GO:0009506(plasmodesma);GO:0009624(response to nematode);GO:0009846(pollen germination);GO:0015770(sucrose transport);GO:0016020(membrane);GO:0034219(carbohydrate transm…	NA	NA	up
AT5G22390	AT5G22390	832300	AT5G22390.1	GO:0005634(nucleus)	NA	NA	up
AT5G49630	AT5G49630		AT5G49630.1	GO:0005886(plasma membrane);GO:0009414(response to water deprivation);GO:0009651(response to salt stress);GO:0015171(amino acid transmembrane transporter activity);GO:0015172(acidic amino acid transmembrane transporter activity);GO:0015175(neutral amino acid transmembrane transporter activity);GO:0015810(aspartate transmembrane transport);GO:0015827(tryptophan transport)	NA	NA	up
AT1G60010	AT1G60010	842295	AT1G60010.1	GO:0003674(molecular_function);GO:0005634(nucleus)	NA	NA	up
AT3G55240	AT3G55240	824690	AT3G55240.1	GO:0003674(molecular_function);GO:0009507(chloroplast);GO:0032502(developmental process)	NA	NA	up
AT4G02330	AT4G02330		AT4G02330.1	GO:0005576(extracellular region);GO:0009409(response to cold);GO:0009620(response to fungus);GO:0009741(response to brassinosteroid);GO:0030599(pectinesterase activity);GO:0042545(cell wall modification);GO:0045490(pectin catabolic process);GO:0046910(pectinesterase inhibitor activity)	00040(Pentose and glucuronate interconversions)	K01051	up
AT2G41090	AT2G41090	818708	AT2G41090.1	GO:0005509(calcium ion binding);GO:0005515(protein binding);GO:0005737(cytoplasm);GO:0005829(cytosol);GO:0034599(cellular response to oxidative stress);GO:0071456(cellular response to hypoxia);GO:2000082(regulation of L-ascorbic acid biosynthetic process)	04016(MAPK signaling pathway - plant);04070(Phosphatidylinositol signaling system);04626(Plant-pathogen interaction)	K02183	up
AT4G14740	AT4G14740	827127	AT4G14740.2;AT4G14740.1;AT4G14740.3	GO:0005634(nucleus);GO:0005802(trans-Golgi network);GO:0006892(post-Golgi vesicle-mediated transport);GO:0007165(signal transduction);GO:0009507(chloroplast);GO:0009734(auxin-activated signaling pathway);GO:0010087(phloem or xylem histogenesis);GO:0010305(leaf vascular tissue pattern formation);GO:0035091(phosphatidylinositol binding);GO:0035091(phosphatidylinositol binding)	NA	NA	up
AT5G09840	AT5G09840	830844	AT5G09840.1	GO:0005739(mitochondrion);GO:0005777(peroxisome);GO:0009507(chloroplast);GO:0010468(regulation of gene expression)	NA	NA	up
AT5G57340	AT5G57340	835839	AT5G57340.1;AT5G57340.2	GO:0003674(molecular_function);GO:0005634(nucleus);GO:0008150(biological_process);GO:0008150(biological_process)	NA	NA	up
AT3G52460	AT3G52460	824411	AT3G52460.1	GO:0003674(molecular_function);GO:0005634(nucleus)	NA	NA	up
AT2G28056	AT2G28056		AT2G28056.1	GO:0003674(molecular_function);GO:0005575(cellular_component);GO:0035195(gene silencing by miRNA);GO:0048573(photoperiodism, flowering)	NA	NA	up
AT2G03420	AT2G03420	814871	AT2G03420.1	GO:0003674(molecular_function);GO:0005739(mitochondrion);GO:0008150(biological_process);GO:0009507(chloroplast)	NA	NA	up
AT2G39330	AT2G39330		AT2G39330.1	GO:0005737(cytoplasm);GO:0005773(vacuole);GO:0009506(plasmodesma)	NA	NA	up
AT5G44020	AT5G44020	834425	AT5G44020.1	GO:0003993(acid phosphatase activity);GO:0005576(extracellular region);GO:0005773(vacuole);GO:0009506(plasmodesma);GO:0009536(plastid)	04016(MAPK signaling pathway - plant)	K20728	up
AT1G12020	AT1G12020	28717234	AT1G12020.1	GO:0003674(molecular_function);GO:0008150(biological_process)	NA	NA	up
AT3G23550	AT3G23550	821934	AT3G23550.1	GO:0002229(defense response to oomycetes);GO:0005886(plasma membrane);GO:0015297(antiporter activity);GO:0016020(membrane);GO:0022857(transmembrane transporter activity);GO:0042910(xenobiotic transmembrane transporter activity);GO:0055085(transmembrane transport);GO:0098542(defense response to other organism)	NA	NA	up
AT1G68560	AT1G68560		AT1G68560.1	GO:0005576(extracellular region);GO:0005618(cell wall);GO:0005739(mitochondrion);GO:0009044(xylan 1,4-beta-xylosidase activity);GO:0009505(plant-type cell wall);GO:0009506(plasmodesma);GO:0010411(xyloglucan metabolic process);GO:0030246(carbohydrate binding);GO:0045493(xylan catabolic process);GO:0046556(alpha-L-arabinofuranosidase activity);GO:0046686(response to cadmium ion);GO:0048046(apoplast…	NA	NA	up
AT3G21080	AT3G21080	821660	AT3G21080.1	GO:0005634(nucleus)	NA	NA	up
AT5G11920	AT5G11920		AT5G11920.1	GO:0004553(hydrolase activity, hydrolyzing O-glycosyl compounds);GO:0005975(carbohydrate metabolic process);GO:0031219(levanase activity);GO:0051669(fructan beta-fructosidase activity);GO:0051670(inulinase activity)	00052(Galactose metabolism);00500(Starch and sucrose metabolism)	K01193	up
AT1G52400	AT1G52400		AT1G52400.2;AT1G52400.1;AT1G52400.3	GO:0005576(extracellular region);GO:0005634(nucleus);GO:0005773(vacuole);GO:0005777(peroxisome);GO:0005783(endoplasmic reticulum);GO:0005975(carbohydrate metabolic process);GO:0008422(beta-glucosidase activity);GO:0009414(response to water deprivation);GO:0009506(plasmodesma);GO:0009507(chloroplast);GO:0009625(response to insect);GO:0009651(response to salt stress);GO:0009687(abscisic acid metabo…	00906(Carotenoid biosynthesis);00906(Carotenoid biosynthesis)	K15748	up
AT2G25770	AT2G25770	817119	AT2G25770.1;AT2G25770.2	GO:0003674(molecular_function);GO:0005634(nucleus);GO:0008150(biological_process);GO:0008150(biological_process)	NA	NA	up
AT3G12981	AT3G12981	6240999	AT3G12981.1	NA	NA	NA	up
AT1G62480	AT1G62480	842545	AT1G62480.1	GO:0005634(nucleus);GO:0005829(cytosol);GO:0046686(response to cadmium ion)	NA	NA	up
AT1G15830	AT1G15830	838153	AT1G15830.1	GO:0003674(molecular_function);GO:0008150(biological_process)	NA	NA	up
AT4G34530	AT4G34530		AT4G34530.1	GO:0003677(DNA binding);GO:0003700(DNA-binding transcription factor activity);GO:0005515(protein binding);GO:0005634(nucleus);GO:0006351(transcription, DNA-templated);GO:0006355(regulation of transcription, DNA-templated);GO:0009637(response to blue light);GO:0009911(positive regulation of flower development);GO:0046983(protein dimerization activity)	NA	NA	up
AT2G44910	AT2G44910		AT2G44910.1	GO:0003700(DNA-binding transcription factor activity);GO:0005515(protein binding);GO:0005634(nucleus);GO:0006355(regulation of transcription, DNA-templated);GO:0009506(plasmodesma);GO:0009641(shade avoidance);GO:0009725(response to hormone);GO:0010218(response to far red light);GO:0043565(sequence-specific DNA binding)	NA	NA	up
AT4G08100.1	AT4G08100.1		AT4G08100.1	NA	NA	NA	up
AT5G28290	AT5G28290		AT5G28290.1	GO:0004672(protein kinase activity);GO:0004674(protein serine/threonine kinase activity);GO:0005524(ATP binding);GO:0005634(nucleus);GO:0005886(plasma membrane);GO:0006468(protein phosphorylation);GO:0007017(microtubule-based process);GO:0016310(phosphorylation);GO:0055028(cortical microtubule)	NA	NA	up
AT1G18400	AT1G18400		AT1G18400.1	GO:0003677(DNA binding);GO:0003700(DNA-binding transcription factor activity);GO:0005515(protein binding);GO:0005634(nucleus);GO:0006351(transcription, DNA-templated);GO:0006355(regulation of transcription, DNA-templated);GO:0046983(protein dimerization activity);GO:1902448(positive regulation of shade avoidance)	NA	NA	up
AT3G09070	AT3G09070		AT3G09070.1	GO:0005515(protein binding);GO:0005634(nucleus);GO:0005737(cytoplasm);GO:0005886(plasma membrane);GO:0009507(chloroplast);GO:0010088(phloem development);GO:0010233(phloem transport);GO:0010588(cotyledon vascular tissue pattern formation);GO:0016324(apical plasma membrane);GO:0022622(root system development);GO:2000280(regulation of root development)	NA	NA	up
AT2G36110	AT2G36110	818184	AT2G36110.1	GO:0003676(nucleic acid binding);GO:0005634(nucleus);GO:0005737(cytoplasm);GO:0008408(3'-5' exonuclease activity)	NA	NA	up
AT5G18060	AT5G18060		AT5G18060.1	GO:0003674(molecular_function)	04075(Plant hormone signal transduction)	K14488	up
AT1G11990	AT1G11990	837751	AT1G11990.1	GO:0005634(nucleus);GO:0008150(biological_process);GO:0016757(transferase activity, transferring glycosyl groups)	NA	NA	up
AT3G46280	AT3G46280	823773	AT3G46280.1	GO:0005576(extracellular region)	NA	NA	up
AT5G58260	AT5G58260		AT5G58260.1;AT5G58260.2	GO:0009507(chloroplast);GO:0009535(chloroplast thylakoid membrane);GO:0009536(plastid);GO:0009817(defense response to fungus, incompatible interaction);GO:0009941(chloroplast envelope);GO:0010258(NADH dehydrogenase complex (plastoquinone) assembly);GO:0010598(NAD(P)H dehydrogenase complex (plastoquinone));GO:0016655(oxidoreductase activity, acting on NAD(P)H, quinone or similar compound as accept…	NA	NA	up
AT1G78995	AT1G78995	844240	AT1G78995.1	GO:0003674(molecular_function);GO:0008150(biological_process)	NA	NA	up
AT2G23600	AT2G23600		AT2G23600.1	GO:0005634(nucleus);GO:0005773(vacuole);GO:0005829(cytosol);GO:0009694(jasmonic acid metabolic process);GO:0009696(salicylic acid metabolic process);GO:0016787(hydrolase activity);GO:0016788(hydrolase activity, acting on ester bonds);GO:0052689(carboxylic ester hydrolase activity);GO:0080030(methyl indole-3-acetate esterase activity);GO:0080031(methyl salicylate esterase activity);GO:0080032(meth…	00460(Cyanoamino acid metabolism)	K20802	up
AT2G43530	AT2G43530	818954	AT2G43530.1	GO:0005576(extracellular region);GO:0009405(pathogenesis);GO:0019871(sodium channel inhibitor activity)	NA	NA	up
AT4G39330	AT4G39330		AT4G39330.1	GO:0005737(cytoplasm);GO:0005829(cytosol);GO:0005886(plasma membrane);GO:0008270(zinc ion binding);GO:0009809(lignin biosynthetic process);GO:0016616(oxidoreductase activity, acting on the CH-OH group of donors, NAD or NADP as acceptor);GO:0045551(cinnamyl-alcohol dehydrogenase activity);GO:0048046(apoplast);GO:0052747(sinapyl alcohol dehydrogenase activity)	00940(Phenylpropanoid biosynthesis)	K00083	up
AT1G18650	AT1G18650		AT1G18650.1	GO:0001872((1->3)-beta-D-glucan binding);GO:0005576(extracellular region);GO:0005886(plasma membrane);GO:0008150(biological_process);GO:0009506(plasmodesma);GO:0030247(polysaccharide binding);GO:0031225(anchored component of membrane)	00500(Starch and sucrose metabolism)	K19892	up
AT1G72930	AT1G72930		AT1G72930.1;AT1G72930.2	GO:0005737(cytoplasm);GO:0005739(mitochondrion);GO:0007165(signal transduction);GO:0009506(plasmodesma);GO:0009507(chloroplast);GO:0050135(NAD(P)+ nucleosidase activity);GO:0061809(NAD+ nucleotidase, cyclic ADP-ribose generating);GO:0061809(NAD+ nucleotidase, cyclic ADP-ribose generating)	04016(MAPK signaling pathway - plant);04626(Plant-pathogen interaction);04626(Plant-pathogen interaction)	K13414	up
AT3G59310	AT3G59310	825100	AT3G59310.1;AT3G59310.2	GO:0022857(transmembrane transporter activity);GO:0055085(transmembrane transport);GO:0055085(transmembrane transport)	NA	NA	up
AT2G22000	AT2G22000		AT2G22000.1	GO:0003674(molecular_function);GO:0005634(nucleus);GO:0045087(innate immune response)	NA	NA	up
AT2G15050	AT2G15050		AT2G15050.3;AT2G15050.1;AT2G15050.2	GO:0005576(extracellular region);GO:0006869(lipid transport);GO:0016020(membrane);GO:0016020(membrane)	NA	NA	up
AT5G54190	AT5G54190		AT5G54190.2;AT5G54190.1	GO:0003729(mRNA binding);GO:0005515(protein binding);GO:0009507(chloroplast);GO:0009534(chloroplast thylakoid);GO:0009640(photomorphogenesis);GO:0009647(skotomorphogenesis);GO:0009723(response to ethylene);GO:0009941(chloroplast envelope);GO:0015995(chlorophyll biosynthetic process);GO:0016630(protochlorophyllide reductase activity);GO:0016630(protochlorophyllide reductase activity)	00860(Porphyrin and chlorophyll metabolism);00860(Porphyrin and chlorophyll metabolism)	K00218	up
AT2G22330	AT2G22330		AT2G22330.1	GO:0002229(defense response to oomycetes);GO:0005506(iron ion binding);GO:0006569(tryptophan catabolic process);GO:0006952(defense response);GO:0009507(chloroplast);GO:0009611(response to wounding);GO:0009617(response to bacterium);GO:0009625(response to insect);GO:0009682(induced systemic resistance);GO:0009684(indoleacetic acid biosynthetic process);GO:0010112(regulation of systemic acquired re…	00380(Tryptophan metabolism);00966(Glucosinolate biosynthesis)	K11813	up
AT1G55205	AT1G55205	5007805	AT1G55205.1;AT1G55205.2	GO:0003674(molecular_function);GO:0005739(mitochondrion);GO:0008150(biological_process);GO:0008150(biological_process)	NA	NA	up
AT4G08115.1	AT4G08115.1		AT4G08115.1	NA	NA	NA	up
AT2G32100	AT2G32100		AT2G32100.1	GO:0005634(nucleus);GO:0045892(negative regulation of transcription, DNA-templated)	NA	NA	up
AT1G24070	AT1G24070		AT1G24070.1	GO:0005794(Golgi apparatus);GO:0016757(transferase activity, transferring glycosyl groups);GO:0016759(cellulose synthase activity);GO:0047259(glucomannan 4-beta-mannosyltransferase activity);GO:0051753(mannan synthase activity)	NA	NA	up
AT2G39705	AT2G39705		AT2G39705.1	GO:0003674(molecular_function);GO:0005634(nucleus);GO:0048367(shoot system development)	NA	NA	up
AT3G46990	AT3G46990	823852	AT3G46990.1	GO:0003674(molecular_function);GO:0005634(nucleus);GO:0005886(plasma membrane);GO:0008150(biological_process)	NA	NA	up
AT4G38620	AT4G38620		AT4G38620.1	GO:0000976(transcription regulatory region sequence-specific DNA binding);GO:0003677(DNA binding);GO:0003700(DNA-binding transcription factor activity);GO:0005515(protein binding);GO:0005634(nucleus);GO:0010224(response to UV-B);GO:0045892(negative regulation of transcription, DNA-templated);GO:1903086(negative regulation of sinapate ester biosynthetic process);GO:2000762(regulation of phenylprop…	NA	NA	up
AT5G02580	AT5G02580	831095	AT5G02580.1;AT5G02580.2	GO:0005575(cellular_component);GO:0008150(biological_process);GO:0008150(biological_process)	NA	NA	up
AT1G62630	AT1G62630	842560	AT1G62630.1	GO:0005634(nucleus);GO:0006499(N-terminal protein myristoylation);GO:0043531(ADP binding)	04626(Plant-pathogen interaction)	K13459	up
AT3G62750	AT3G62750		AT3G62750.1	GO:0004553(hydrolase activity, hydrolyzing O-glycosyl compounds);GO:0005739(mitochondrion);GO:0005773(vacuole);GO:0005777(peroxisome);GO:0005886(plasma membrane);GO:0005975(carbohydrate metabolic process);GO:0008422(beta-glucosidase activity);GO:0099503(secretory vesicle);GO:0102483(scopolin beta-glucosidase activity)	00500(Starch and sucrose metabolism);00460(Cyanoamino acid metabolism);00940(Phenylpropanoid biosynthesis)	K01188	up
AT1G52000	AT1G52000	841629	AT1G52000.1	GO:0005634(nucleus)	NA	NA	up
AT1G52290	AT1G52290		AT1G52290.1	GO:0004672(protein kinase activity);GO:0005524(ATP binding);GO:0005886(plasma membrane);GO:0006468(protein phosphorylation);GO:0009507(chloroplast)	NA	NA	up
AT3G50100	AT3G50100		AT3G50100.1	GO:0000175(3'-5'-exoribonuclease activity);GO:0003676(nucleic acid binding);GO:0004527(exonuclease activity);GO:0005515(protein binding);GO:0005634(nucleus);GO:0005737(cytoplasm);GO:0008408(3'-5' exonuclease activity);GO:0010587(miRNA catabolic process);GO:0035198(miRNA binding);GO:0044748(3'-5'-exoribonuclease activity involved in mature miRNA 3'-end processing)	03008(Ribosome biogenesis in eukaryotes)	K14570	up
AT3G18773	AT3G18773	821409	AT3G18773.1	GO:0016567(protein ubiquitination)	NA	NA	up
AT3G05660	AT3G05660		AT3G05660.1	GO:0005886(plasma membrane);GO:0007165(signal transduction);GO:0016301(kinase activity)	04016(MAPK signaling pathway - plant)	K20718	up
AT2G25510	AT2G25510	817089	AT2G25510.1;AT2G25510.2	GO:0003674(molecular_function);GO:0005739(mitochondrion);GO:0008150(biological_process);GO:0008150(biological_process)	NA	NA	up
AT2G38120	AT2G38120		AT2G38120.1	GO:0001736(establishment of planar polarity);GO:0003333(amino acid transmembrane transport);GO:0005768(endosome);GO:0005794(Golgi apparatus);GO:0005886(plasma membrane);GO:0009624(response to nematode);GO:0009723(response to ethylene);GO:0009733(response to auxin);GO:0009926(auxin polar transport);GO:0009958(positive gravitropism);GO:0009986(cell surface);GO:0010011(auxin binding);GO:0010311(late…	04075(Plant hormone signal transduction)	K13946	up
AT2G37950	AT2G37950	818372	AT2G37950.1	GO:0005634(nucleus);GO:0008270(zinc ion binding);GO:0009555(pollen development)	NA	NA	up
AT5G46440	AT5G46440	834687	AT5G46440.1	GO:0003674(molecular_function);GO:0005576(extracellular region);GO:0008150(biological_process)	NA	NA	up
AT1G23000	AT1G23000	838908	AT1G23000.1	GO:0005576(extracellular region);GO:0005634(nucleus);GO:0030001(metal ion transport)	NA	NA	up
AT5G48460	AT5G48460	834901	AT5G48460.1	GO:0005737(cytoplasm);GO:0005884(actin filament);GO:0032432(actin filament bundle);GO:0051015(actin filament binding);GO:0051017(actin filament bundle assembly);GO:0051639(actin filament network formation)	NA	NA	up
AT4G39600	AT4G39600	830114	AT4G39600.1	GO:0003674(molecular_function);GO:0005634(nucleus);GO:0008150(biological_process)	NA	NA	up
AT4G24150	AT4G24150		AT4G24150.1	GO:0005524(ATP binding);GO:0005634(nucleus);GO:0006351(transcription, DNA-templated);GO:0006355(regulation of transcription, DNA-templated);GO:0009941(chloroplast envelope);GO:0032502(developmental process);GO:0048366(leaf development)	NA	NA	up
AT3G01960	AT3G01960	821109	AT3G01960.1	GO:0003674(molecular_function);GO:0005575(cellular_component);GO:0008150(biological_process)	NA	NA	up
AT1G56120	AT1G56120	842064	AT1G56120.1	GO:0004672(protein kinase activity);GO:0004674(protein serine/threonine kinase activity);GO:0005515(protein binding);GO:0005524(ATP binding);GO:0005886(plasma membrane);GO:0006468(protein phosphorylation);GO:0016301(kinase activity);GO:0016310(phosphorylation);GO:0046777(protein autophosphorylation)	NA	NA	up
AT1G75250	AT1G75250		AT1G75250.2;AT1G75250.1	GO:0003677(DNA binding);GO:0003700(DNA-binding transcription factor activity);GO:0005634(nucleus);GO:0006355(regulation of transcription, DNA-templated);GO:0006355(regulation of transcription, DNA-templated)	NA	NA	up
AT3G25760	AT3G25760		AT3G25760.1	GO:0005829(cytosol);GO:0009269(response to desiccation);GO:0009507(chloroplast);GO:0009535(chloroplast thylakoid membrane);GO:0009695(jasmonic acid biosynthetic process);GO:0009941(chloroplast envelope);GO:0018119(peptidyl-cysteine S-nitrosylation);GO:0046423(allene-oxide cyclase activity)	00592(alpha-Linolenic acid metabolism)	K10525	up
AT2G47930	AT2G47930		AT2G47930.1	GO:0003674(molecular_function);GO:0005886(plasma membrane);GO:0031225(anchored component of membrane);GO:0080167(response to karrikin)	NA	NA	up
AT3G58975	AT3G58975	3769738	AT3G58975.1	NA	NA	NA	up
AT5G26850	AT5G26850	832743	AT5G26850.3;AT5G26850.2;AT5G26850.4	GO:0008150(biological_process);GO:0008150(biological_process)	NA	NA	up
AT4G26790	AT4G26790	828786	AT4G26790.1	GO:0016788(hydrolase activity, acting on ester bonds)	NA	NA	up
AT2G27810	AT2G27810		AT2G27810.1;AT2G27810.3	GO:0005215(transporter activity);GO:0005634(nucleus);GO:0005886(plasma membrane);GO:0009507(chloroplast);GO:0015207(adenine transmembrane transporter activity);GO:0015208(guanine transmembrane transporter activity);GO:0015210(uracil transmembrane transporter activity);GO:0015294(solute:cation symporter activity);GO:0022857(transmembrane transporter activity);GO:0035344(hypoxanthine transport);GO:…	NA	NA	up
AT5G49100	AT5G49100	834969	AT5G49100.1	GO:0003674(molecular_function);GO:0005634(nucleus);GO:0008150(biological_process)	NA	NA	up
AT5G64770	AT5G64770		AT5G64770.1	GO:0005615(extracellular space);GO:0005739(mitochondrion);GO:0008083(growth factor activity);GO:0008284(positive regulation of cell population proliferation);GO:0009958(positive gravitropism);GO:0022622(root system development);GO:0030154(cell differentiation);GO:0032880(regulation of protein localization);GO:0048527(lateral root development);GO:2000012(regulation of auxin polar transport)	NA	NA	up
AT2G47230	AT2G47230		AT2G47230.1;AT2G47230.2	GO:0005634(nucleus);GO:0005634(nucleus)	04144(Endocytosis);04144(Endocytosis)	K07937	up
AT3G08940	AT3G08940		AT3G08940.2;AT3G08940.1	GO:0003729(mRNA binding);GO:0005829(cytosol);GO:0009416(response to light stimulus);GO:0009507(chloroplast);GO:0009534(chloroplast thylakoid);GO:0009535(chloroplast thylakoid membrane);GO:0009579(thylakoid);GO:0009768(photosynthesis, light harvesting in photosystem I);GO:0009941(chloroplast envelope);GO:0010287(plastoglobule);GO:0016168(chlorophyll binding);GO:0016168(chlorophyll binding)	00196(Photosynthesis - antenna proteins);00196(Photosynthesis - antenna proteins)	K08915	up
AT3G59750	AT3G59750	825144	AT3G59750.1	GO:0002229(defense response to oomycetes);GO:0004675(transmembrane receptor protein serine/threonine kinase activity);GO:0005886(plasma membrane);GO:0006468(protein phosphorylation);GO:0006952(defense response);GO:0016301(kinase activity);GO:0042742(defense response to bacterium)	NA	NA	up
AT3G47380	AT3G47380	823892	AT3G47380.1	GO:0004857(enzyme inhibitor activity);GO:0005576(extracellular region);GO:0043086(negative regulation of catalytic activity);GO:0046910(pectinesterase inhibitor activity);GO:0048046(apoplast);GO:0071669(plant-type cell wall organization or biogenesis)	00040(Pentose and glucuronate interconversions)	K01051	up
AT4G13500	AT4G13500	826982	AT4G13500.1	GO:0003674(molecular_function);GO:0005829(cytosol);GO:0008150(biological_process);GO:0009507(chloroplast);GO:0009534(chloroplast thylakoid)	NA	NA	up
AT4G25120	AT4G25120		AT4G25120.1	GO:0000725(recombinational repair);GO:0003678(DNA helicase activity);GO:0005634(nucleus);GO:0006281(DNA repair);GO:0006310(DNA recombination);GO:0032508(DNA duplex unwinding);GO:0036292(DNA rewinding);GO:0043138(3'-5' DNA helicase activity)	03420(Nucleotide excision repair);03430(Mismatch repair)	K03657	up
AT1G72920	AT1G72920	843623	AT1G72920.1	GO:0005737(cytoplasm);GO:0007165(signal transduction);GO:0009611(response to wounding);GO:0071456(cellular response to hypoxia)	04141(Protein processing in endoplasmic reticulum)	K08852	up
AT1G02620	AT1G02620	839269	AT1G02620.1	GO:0006886(intracellular protein transport)	04141(Protein processing in endoplasmic reticulum)	K07953	up
AT3G01860	AT3G01860	820070	AT3G01860.1;AT3G01860.2	GO:0003674(molecular_function);GO:0005634(nucleus);GO:0046686(response to cadmium ion);GO:0046686(response to cadmium ion)	NA	NA	up
AT4G28900.1	AT4G28900.1		AT4G28900.1	NA	00230(Purine metabolism);00240(Pyrimidine metabolism);03020(RNA polymerase)	K03006	up
AT5G12440	AT5G12440	831119	AT5G12440.1;AT5G12440.3	GO:0005634(nucleus);GO:0005634(nucleus)	NA	NA	up
AT3G51350	AT3G51350	824298	AT3G51350.1	GO:0031225(anchored component of membrane)	NA	NA	up
AT2G43550	AT2G43550	818957	AT2G43550.1	GO:0005575(cellular_component);GO:0005576(extracellular region);GO:0008150(biological_process);GO:0009405(pathogenesis);GO:0019871(sodium channel inhibitor activity)	NA	NA	up
AT1G61600	AT1G61600	842456	AT1G61600.1	GO:0003674(molecular_function);GO:0005739(mitochondrion);GO:0008150(biological_process)	00564(Glycerophospholipid metabolism);00565(Ether lipid metabolism);00440(Phosphonate and phosphinate metabolism)	K00993	up
AT3G50750	AT3G50750		AT3G50750.1	GO:0003700(DNA-binding transcription factor activity);GO:0005634(nucleus);GO:0005773(vacuole);GO:0006351(transcription, DNA-templated);GO:0006355(regulation of transcription, DNA-templated);GO:0009742(brassinosteroid mediated signaling pathway)	04075(Plant hormone signal transduction)	K14503	up
AT2G22200	AT2G22200	816754	AT2G22200.1	GO:0003700(DNA-binding transcription factor activity);GO:0005634(nucleus);GO:0006355(regulation of transcription, DNA-templated);GO:0043565(sequence-specific DNA binding)	NA	NA	up
AT1G22630	AT1G22630	838869	AT1G22630.1	GO:0009507(chloroplast)	NA	NA	up
AT2G14560	AT2G14560		AT2G14560.1;AT2G14560.2	GO:0003674(molecular_function);GO:0005739(mitochondrion);GO:0009751(response to salicylic acid);GO:0050832(defense response to fungus);GO:0050832(defense response to fungus)	NA	NA	up
AT3G57460	AT3G57460	824913	AT3G57460.1	GO:0003824(catalytic activity);GO:0005737(cytoplasm);GO:0005739(mitochondrion);GO:0043171(peptide catabolic process);GO:0046872(metal ion binding);GO:0051603(proteolysis involved in cellular protein catabolic process)	NA	NA	up
AT3G11640	AT3G11640	820336	AT3G11640.1	GO:0003674(molecular_function);GO:0005576(extracellular region);GO:0008150(biological_process)	NA	NA	up
AT1G14260	AT1G14260	837987	AT1G14260.2;AT1G14260.1	GO:0004842(ubiquitin-protein transferase activity);GO:0008270(zinc ion binding);GO:0016020(membrane);GO:0016567(protein ubiquitination);GO:0016567(protein ubiquitination)	04141(Protein processing in endoplasmic reticulum);04141(Protein processing in endoplasmic reticulum)	K10661	up
AT3G29680	AT3G29680	822646	AT3G29680.1	GO:0009507(chloroplast);GO:0016747(transferase activity, transferring acyl groups other than amino-acyl groups)	00330(Arginine and proline metabolism)	K14329	up
AT3G49290	AT3G49290		AT3G49290.1;AT3G49290.2	GO:0005737(cytoplasm);GO:0005737(cytoplasm)	NA	NA	up
AT5G64330	AT5G64330		AT5G64330.1;AT5G64330.2	GO:0005515(protein binding);GO:0005634(nucleus);GO:0005886(plasma membrane);GO:0009638(phototropism);GO:0009785(blue light signaling pathway);GO:0016567(protein ubiquitination);GO:0016567(protein ubiquitination)	03050(Proteasome);03050(Proteasome)	K03063	up
AT1G49210	AT1G49210	841344	AT1G49210.1	GO:0004842(ubiquitin-protein transferase activity);GO:0016567(protein ubiquitination)	NA	NA	up
AT2G35130	AT2G35130	818079	AT2G35130.1;AT2G35130.2	GO:0003729(mRNA binding);GO:0005739(mitochondrion);GO:0010239(chloroplast mRNA processing);GO:0010239(chloroplast mRNA processing)	NA	NA	up
AT3G63140	AT3G63140		AT3G63140.1	GO:0003723(RNA binding);GO:0003729(mRNA binding);GO:0003824(catalytic activity);GO:0005515(protein binding);GO:0005829(cytosol);GO:0005840(ribosome);GO:0006364(rRNA processing);GO:0007623(circadian rhythm);GO:0008266(poly(U) RNA binding);GO:0009507(chloroplast);GO:0009534(chloroplast thylakoid);GO:0009570(chloroplast stroma);GO:0009579(thylakoid);GO:0009658(chloroplast organization);GO:0009941(ch…	NA	NA	up
AT3G17120	AT3G17120	820969	AT3G17120.1;AT3G17120.2	GO:0003674(molecular_function);GO:0005634(nucleus);GO:0008150(biological_process);GO:0008150(biological_process)	NA	NA	up
AT3G18080	AT3G18080		AT3G18080.1	GO:0004567(beta-mannosidase activity);GO:0005618(cell wall);GO:0005975(carbohydrate metabolic process);GO:0008422(beta-glucosidase activity);GO:0009505(plant-type cell wall);GO:0009507(chloroplast);GO:0022626(cytosolic ribosome);GO:0047668(amygdalin beta-glucosidase activity);GO:0080079(cellobiose glucosidase activity);GO:0080081(4-methylumbelliferyl-beta-D-glucopyranoside beta-glucosidase activi…	00500(Starch and sucrose metabolism);00460(Cyanoamino acid metabolism);00940(Phenylpropanoid biosynthesis)	K05350	up
AT1G45201	AT1G45201		AT1G45201.1;AT1G45201.2	GO:0005576(extracellular region);GO:0005634(nucleus);GO:0005773(vacuole);GO:0006629(lipid metabolic process);GO:0099503(secretory vesicle);GO:0099503(secretory vesicle)	NA	NA	up
AT2G03550	AT2G03550	814884	AT2G03550.1	GO:0016787(hydrolase activity);GO:0080030(methyl indole-3-acetate esterase activity)	NA	NA	up
AT1G17140	AT1G17140		AT1G17140.2;AT1G17140.1	GO:0005634(nucleus);GO:0005886(plasma membrane);GO:0090404(pollen tube tip);GO:2000012(regulation of auxin polar transport);GO:2000012(regulation of auxin polar transport)	03013(RNA transport);03013(RNA transport)	K03231	up
AT5G25475	AT5G25475	832622	AT5G25475.2;AT5G25475.3;AT5G25475.1;AT5G25475.4	NA	NA	NA	up
AT1G01420	AT1G01420		AT1G01420.1	GO:0005783(endoplasmic reticulum);GO:0009507(chloroplast);GO:0016757(transferase activity, transferring glycosyl groups);GO:0016758(transferase activity, transferring hexosyl groups);GO:0080043(quercetin 3-O-glucosyltransferase activity)	NA	NA	up
AT1G72910	AT1G72910	843622	AT1G72910.1	GO:0005737(cytoplasm);GO:0005739(mitochondrion);GO:0007165(signal transduction);GO:0043531(ADP binding);GO:0071456(cellular response to hypoxia)	NA	NA	up
AT4G00400	AT4G00400		AT4G00400.1	GO:0004366(glycerol-3-phosphate O-acyltransferase activity);GO:0005783(endoplasmic reticulum);GO:0010143(cutin biosynthetic process);GO:0016020(membrane);GO:0016024(CDP-diacylglycerol biosynthetic process);GO:0016791(phosphatase activity);GO:0090447(glycerol-3-phosphate 2-O-acyltransferase activity);GO:0102420(sn-1-glycerol-3-phosphate C16:0-DCA-CoA acyl transferase activity)	00561(Glycerolipid metabolism);00564(Glycerophospholipid metabolism)	K13508	up
AT3G16250	AT3G16250		AT3G16250.1	GO:0005829(cytosol);GO:0009055(electron transfer activity);GO:0009507(chloroplast);GO:0009535(chloroplast thylakoid membrane);GO:0009773(photosynthetic electron transport in photosystem I);GO:0010598(NAD(P)H dehydrogenase complex (plastoquinone))	NA	NA	up
AT3G52170	AT3G52170	824382	AT3G52170.1;AT3G52170.2	GO:0003677(DNA binding);GO:0008150(biological_process);GO:0008150(biological_process)	NA	NA	up
AT4G16700	AT4G16700		AT4G16700.1	GO:0004609(phosphatidylserine decarboxylase activity);GO:0005739(mitochondrion);GO:0006646(phosphatidylethanolamine biosynthetic process);GO:0008654(phospholipid biosynthetic process)	00564(Glycerophospholipid metabolism)	K01613	up
AT3G13980	AT3G13980	820612	AT3G13980.1	GO:0003674(molecular_function);GO:0005634(nucleus);GO:0005886(plasma membrane);GO:0010929(positive regulation of auxin mediated signaling pathway);GO:0060918(auxin transport)	NA	NA	up
AT5G49730	AT5G49730		AT5G49730.1	GO:0000293(ferric-chelate reductase activity);GO:0005886(plasma membrane);GO:0009416(response to light stimulus);GO:0009536(plastid);GO:0055114(oxidation-reduction process)	NA	NA	up
AT4G39190	AT4G39190	830074	AT4G39190.1	GO:0003674(molecular_function);GO:0008150(biological_process)	NA	NA	up
AT5G44130	AT5G44130		AT5G44130.1	GO:0003674(molecular_function);GO:0005794(Golgi apparatus);GO:0005886(plasma membrane);GO:0009505(plant-type cell wall);GO:0009506(plasmodesma);GO:0009536(plastid);GO:0009834(plant-type secondary cell wall biogenesis);GO:0031225(anchored component of membrane);GO:0046658(anchored component of plasma membrane)	NA	NA	up
AT1G19960	AT1G19960	838585	AT1G19960.1	GO:0003674(molecular_function);GO:0005575(cellular_component);GO:0008150(biological_process)	NA	NA	up
AT1G51940	AT1G51940		AT1G51940.1	GO:0005886(plasma membrane);GO:0006468(protein phosphorylation);GO:0006952(defense response);GO:0009507(chloroplast);GO:0009737(response to abscisic acid);GO:0009738(abscisic acid-activated signaling pathway);GO:0009789(positive regulation of abscisic acid-activated signaling pathway);GO:0016301(kinase activity);GO:0031348(negative regulation of defense response);GO:0045087(innate immune response…	NA	NA	up
AT3G25510	AT3G25510	822137	AT3G25510.1	GO:0005737(cytoplasm);GO:0043531(ADP binding)	NA	NA	up
AT4G23210	AT4G23210		AT4G23210.2;AT4G23210.3;AT4G23210.1	GO:0002237(response to molecule of bacterial origin);GO:0004672(protein kinase activity);GO:0004674(protein serine/threonine kinase activity);GO:0005524(ATP binding);GO:0005576(extracellular region);GO:0005886(plasma membrane);GO:0006468(protein phosphorylation);GO:0009626(plant-type hypersensitive response);GO:0016301(kinase activity);GO:0042742(defense response to bacterium);GO:0042742(defense …	NA	NA	up
AT3G47295	AT3G47295	823883	AT3G47295.1	GO:0005739(mitochondrion);GO:0008150(biological_process)	NA	NA	up
AT1G77270	AT1G77270	844063	AT1G77270.1	GO:0003674(molecular_function);GO:0005634(nucleus);GO:0008150(biological_process)	NA	NA	up
AT4G21960	AT4G21960		AT4G21960.1	GO:0004601(peroxidase activity);GO:0006950(response to stress);GO:0006979(response to oxidative stress);GO:0009505(plant-type cell wall);GO:0009506(plasmodesma);GO:0020037(heme binding)	00940(Phenylpropanoid biosynthesis)	K00430	up
AT3G09790	AT3G09790		AT3G09790.1	GO:0005618(cell wall);GO:0005622(intracellular);GO:0005634(nucleus);GO:0005737(cytoplasm);GO:0005773(vacuole);GO:0005829(cytosol);GO:0006511(ubiquitin-dependent protein catabolic process);GO:0016567(protein ubiquitination);GO:0019941(modification-dependent protein catabolic process);GO:0031386(protein tag);GO:0031625(ubiquitin protein ligase binding)	NA	NA	up
AT2G35620	AT2G35620		AT2G35620.2;AT2G35620.1	GO:0004674(protein serine/threonine kinase activity);GO:0005515(protein binding);GO:0005576(extracellular region);GO:0005886(plasma membrane);GO:0009664(plant-type cell wall organization);GO:0009826(unidimensional cell growth);GO:0010192(mucilage biosynthetic process);GO:0016301(kinase activity);GO:0046777(protein autophosphorylation);GO:0048354(mucilage biosynthetic process involved in seed coat…	NA	NA	up
AT2G32179	AT2G32179	6240472	AT2G32179.1	GO:0003674(molecular_function);GO:0005575(cellular_component);GO:0008150(biological_process)	NA	NA	up
AT3G19850	AT3G19850	821522	AT3G19850.1	GO:0005634(nucleus);GO:0016567(protein ubiquitination)	NA	NA	up
AT5G23810	AT5G23810		AT5G23810.2;AT5G23810.1	GO:0005886(plasma membrane);GO:0006865(amino acid transport);GO:0015171(amino acid transmembrane transporter activity);GO:0016020(membrane);GO:0016020(membrane)	NA	NA	up
AT1G28620	AT1G28620	3766810	AT1G28620.1	NA	00901(Indole alkaloid biosynthesis)	K21026	up
AT5G48660	AT5G48660	834924	AT5G48660.1	GO:0003674(molecular_function);GO:0005789(endoplasmic reticulum membrane);GO:0005887(integral component of plasma membrane);GO:0006888(endoplasmic reticulum to Golgi vesicle-mediated transport);GO:0009507(chloroplast);GO:0070973(protein localization to endoplasmic reticulum exit site)	04141(Protein processing in endoplasmic reticulum)	K14009	up
AT4G19020	AT4G19020		AT4G19020.1	GO:0003682(chromatin binding);GO:0003886(DNA (cytosine-5-)-methyltransferase activity);GO:0005634(nucleus);GO:0010426(DNA methylation on cytosine within a CHH sequence);GO:0034605(cellular response to heat);GO:0090116(C-5 methylation of cytosine)	00270(Cysteine and methionine metabolism)	K00558	up
AT1G59840	AT1G59840		AT1G59840.2;AT1G59840.1	GO:0003674(molecular_function);GO:0009507(chloroplast);GO:0010190(cytochrome b6f complex assembly);GO:0010190(cytochrome b6f complex assembly)	NA	NA	up
AT3G50660	AT3G50660		AT3G50660.1	GO:0004497(monooxygenase activity);GO:0005506(iron ion binding);GO:0005783(endoplasmic reticulum);GO:0007275(multicellular organism development);GO:0009741(response to brassinosteroid);GO:0009753(response to jasmonic acid);GO:0009826(unidimensional cell growth);GO:0009867(jasmonic acid mediated signaling pathway);GO:0010012(steroid 22-alpha hydroxylase activity);GO:0010268(brassinosteroid homeost…	00905(Brassinosteroid biosynthesis)	K09587	up
AT4G34980	AT4G34980		AT4G34980.1	GO:0004252(serine-type endopeptidase activity);GO:0005576(extracellular region);GO:0005886(plasma membrane);GO:0008236(serine-type peptidase activity);GO:0009827(plant-type cell wall modification)	NA	NA	up
AT5G23060	AT5G23060		AT5G23060.1	GO:0005739(mitochondrion);GO:0009507(chloroplast);GO:0009534(chloroplast thylakoid);GO:0009535(chloroplast thylakoid membrane);GO:0009536(plastid);GO:0009579(thylakoid);GO:0009704(de-etiolation);GO:0071277(cellular response to calcium ion);GO:0090333(regulation of stomatal closure)	NA	NA	up
AT2G28150	AT2G28150	817361	AT2G28150.1	GO:0003674(molecular_function);GO:0005634(nucleus);GO:0005886(plasma membrane);GO:0008150(biological_process)	NA	NA	up
AT1G31550	AT1G31550	840045	AT1G31550.1;AT1G31550.2	GO:0005576(extracellular region);GO:0005773(vacuole);GO:0016788(hydrolase activity, acting on ester bonds);GO:0016788(hydrolase activity, acting on ester bonds)	00901(Indole alkaloid biosynthesis);00901(Indole alkaloid biosynthesis)	K21026	up
AT4G25630	AT4G25630		AT4G25630.1	GO:0000494(box C/D snoRNA 3'-end processing);GO:0001510(RNA methylation);GO:0003723(RNA binding);GO:0003729(mRNA binding);GO:0004540(ribonuclease activity);GO:0005634(nucleus);GO:0005730(nucleolus);GO:0005829(cytosol);GO:0006364(rRNA processing);GO:0008649(rRNA methyltransferase activity);GO:0015030(Cajal body);GO:0016592(mediator complex);GO:0030515(snoRNA binding);GO:0031167(rRNA methylation);G…	03008(Ribosome biogenesis in eukaryotes)	K14563	up
AT2G40010	AT2G40010	818589	AT2G40010.1	GO:0000027(ribosomal large subunit assembly);GO:0002181(cytoplasmic translation);GO:0003729(mRNA binding);GO:0003735(structural constituent of ribosome);GO:0005515(protein binding);GO:0005737(cytoplasm);GO:0005794(Golgi apparatus);GO:0022625(cytosolic large ribosomal subunit);GO:0022626(cytosolic ribosome);GO:0070180(large ribosomal subunit rRNA binding)	03010(Ribosome)	K02941	up
AT3G48550	AT3G48550	824014	AT3G48550.1	GO:0003674(molecular_function);GO:0005634(nucleus);GO:0009630(gravitropism)	NA	NA	up
AT1G15125	AT1G15125	838076	AT1G15125.1	GO:0005634(nucleus);GO:0008757(S-adenosylmethionine-dependent methyltransferase activity);GO:0032259(methylation)	NA	NA	up
AT2G28950	AT2G28950		AT2G28950.1	GO:0005576(extracellular region);GO:0006949(syncytium formation);GO:0009505(plant-type cell wall);GO:0009664(plant-type cell wall organization);GO:0009826(unidimensional cell growth);GO:0009828(plant-type cell wall loosening)	NA	NA	up
AT3G59400	AT3G59400		AT3G59400.1	GO:0009507(chloroplast);GO:0010019(chloroplast-nucleus signaling pathway);GO:0015995(chlorophyll biosynthetic process);GO:0019899(enzyme binding);GO:0043085(positive regulation of catalytic activity);GO:0046906(tetrapyrrole binding)	NA	NA	up
AT3G61550	AT3G61550	825328	AT3G61550.1	GO:0016567(protein ubiquitination)	NA	NA	up
AT4G04293.1	AT4G04293.1		AT4G04293.1	NA	NA	NA	up
AT4G10340	AT4G10340		AT4G10340.1	GO:0003729(mRNA binding);GO:0005515(protein binding);GO:0005829(cytosol);GO:0009416(response to light stimulus);GO:0009507(chloroplast);GO:0009517(PSII associated light-harvesting complex II);GO:0009533(chloroplast stromal thylakoid);GO:0009534(chloroplast thylakoid);GO:0009535(chloroplast thylakoid membrane);GO:0009579(thylakoid);GO:0009768(photosynthesis, light harvesting in photosystem I);GO:0…	00196(Photosynthesis - antenna proteins)	K08916	up
AT4G33000	AT4G33000		AT4G33000.2;AT4G33000.3	GO:0005509(calcium ion binding);GO:0005515(protein binding);GO:0005634(nucleus);GO:0005737(cytoplasm);GO:0005886(plasma membrane);GO:0009705(plant-type vacuole membrane);GO:0042538(hyperosmotic salinity response);GO:0043266(regulation of potassium ion transport);GO:0050801(ion homeostasis);GO:0050801(ion homeostasis)	NA	NA	up
AT1G65486	AT1G65486	6240283	AT1G65486.1;AT1G65486.2	GO:0003674(molecular_function);GO:0005576(extracellular region);GO:0005634(nucleus);GO:0005739(mitochondrion);GO:0009414(response to water deprivation);GO:0009414(response to water deprivation)	NA	NA	up
AT4G27900	AT4G27900	828903	AT4G27900.1;AT4G27900.2	GO:0003674(molecular_function);GO:0005634(nucleus);GO:0008150(biological_process);GO:0008150(biological_process)	03013(RNA transport);03008(Ribosome biogenesis in eukaryotes);03008(Ribosome biogenesis in eukaryotes)	K03539	up
AT5G19240	AT5G19240	832044	AT5G19240.1	GO:0003674(molecular_function);GO:0005576(extracellular region);GO:0009536(plastid);GO:0071456(cellular response to hypoxia)	NA	NA	up
AT2G40530	AT2G40530	818648	AT2G40530.1	GO:0005179(hormone activity);GO:0009737(response to abscisic acid);GO:0009741(response to brassinosteroid);GO:0009751(response to salicylic acid);GO:0048046(apoplast);GO:1902025(nitrate import);GO:2000280(regulation of root development)	NA	NA	up
AT3G59780	AT3G59780	825147	AT3G59780.1	GO:0003674(molecular_function);GO:0005634(nucleus);GO:0005829(cytosol);GO:0008150(biological_process);GO:0009507(chloroplast);GO:0009534(chloroplast thylakoid)	NA	NA	up
AT3G10120	AT3G10120	820175	AT3G10120.1	GO:0003674(molecular_function);GO:0005634(nucleus);GO:0008150(biological_process)	NA	NA	up
AT5G66920	AT5G66920		AT5G66920.1	GO:0005507(copper ion binding);GO:0005576(extracellular region);GO:0005618(cell wall);GO:0016491(oxidoreductase activity);GO:0055114(oxidation-reduction process);GO:0080167(response to karrikin)	NA	NA	up
AT5G11420	AT5G11420	831013	AT5G11420.1	GO:0005515(protein binding);GO:0005576(extracellular region);GO:0005618(cell wall);GO:0005886(plasma membrane);GO:0008150(biological_process);GO:0009505(plant-type cell wall)	03008(Ribosome biogenesis in eukaryotes);04712(Circadian rhythm - plant)	K03097	up
AT5G44565	AT5G44565	2746190	AT5G44565.1	GO:0003674(molecular_function);GO:0005739(mitochondrion);GO:0008150(biological_process)	NA	NA	up
AT5G24200	AT5G24200	832487	AT5G24200.1	GO:0005634(nucleus);GO:0006629(lipid metabolic process)	NA	NA	up
AT5G18460	AT5G18460	831964	AT5G18460.1	GO:0005576(extracellular region);GO:0008150(biological_process)	NA	NA	up
AT1G54690	AT1G54690		AT1G54690.1	GO:0000790(nuclear chromatin);GO:0003677(DNA binding);GO:0005634(nucleus);GO:0005730(nucleolus);GO:0006325(chromatin organization);GO:0006342(chromatin silencing);GO:0046982(protein heterodimerization activity)	NA	NA	up
AT1G04240	AT1G04240		AT1G04240.1	GO:0003700(DNA-binding transcription factor activity);GO:0005515(protein binding);GO:0005634(nucleus);GO:0006355(regulation of transcription, DNA-templated);GO:0009733(response to auxin);GO:0010583(response to cyclopentenone)	04075(Plant hormone signal transduction)	K14484	up
AT2G42220	AT2G42220	818822	AT2G42220.1	GO:0003674(molecular_function);GO:0005829(cytosol);GO:0008150(biological_process);GO:0009507(chloroplast);GO:0009534(chloroplast thylakoid);GO:0009535(chloroplast thylakoid membrane)	00073(Cutin, suberine and wax biosynthesis);04146(Peroxisome)	K13356	up
AT1G55360	AT1G55360	841982	AT1G55360.1	GO:0005576(extracellular region);GO:0008150(biological_process)	NA	NA	up
AT2G46440	AT2G46440		AT2G46440.1	GO:0005216(ion channel activity);GO:0005261(cation channel activity);GO:0005739(mitochondrion);GO:0006952(defense response);GO:0009617(response to bacterium);GO:0009620(response to fungus)	04626(Plant-pathogen interaction)	K05391	up
AT4G05180	AT4G05180		AT4G05180.1	GO:0005509(calcium ion binding);GO:0005829(cytosol);GO:0009507(chloroplast);GO:0009534(chloroplast thylakoid);GO:0009535(chloroplast thylakoid membrane);GO:0009543(chloroplast thylakoid lumen);GO:0009570(chloroplast stroma);GO:0009579(thylakoid);GO:0009654(photosystem II oxygen evolving complex);GO:0009767(photosynthetic electron transport chain);GO:0018119(peptidyl-cysteine S-nitrosylation);GO:0…	00195(Photosynthesis)	K08901	up
AT5G09820	AT5G09820	830842	AT5G09820.2;AT5G09820.1	GO:0005515(protein binding);GO:0008150(biological_process);GO:0009507(chloroplast);GO:0009570(chloroplast stroma);GO:0010236(plastoquinone biosynthetic process);GO:0010236(plastoquinone biosynthetic process)	NA	NA	up
AT3G12610	AT3G12610		AT3G12610.1	GO:0000166(nucleotide binding);GO:0005886(plasma membrane);GO:0007165(signal transduction);GO:0009411(response to UV);GO:0009507(chloroplast);GO:0009650(UV protection);GO:0042493(response to drug)	NA	NA	up
AT3G52430	AT3G52430		AT3G52430.1	GO:0001666(response to hypoxia);GO:0002213(defense response to insect);GO:0005515(protein binding);GO:0005634(nucleus);GO:0005737(cytoplasm);GO:0009617(response to bacterium);GO:0009625(response to insect);GO:0009627(systemic acquired resistance);GO:0009751(response to salicylic acid);GO:0009816(defense response to bacterium, incompatible interaction);GO:0009862(systemic acquired resistance, sali…	04626(Plant-pathogen interaction)	K18875	up
AT1G64600	AT1G64600	842768	AT1G64600.1	GO:0005739(mitochondrion);GO:0006412(translation)	00480(Glutathione metabolism)	K01469	up
AT1G65370	AT1G65370	842848	AT1G65370.1	GO:0003674(molecular_function);GO:0005634(nucleus);GO:0008150(biological_process)	NA	NA	up
AT2G02100	AT2G02100		AT2G02100.1	GO:0005515(protein binding);GO:0005576(extracellular region);GO:0005618(cell wall);GO:0005739(mitochondrion);GO:0005886(plasma membrane);GO:0006952(defense response);GO:0009505(plant-type cell wall)	NA	NA	up
AT5G12900	AT5G12900	831130	AT5G12900.1	GO:0005515(protein binding);GO:0005634(nucleus);GO:0008150(biological_process)	NA	NA	up
AT5G60020	AT5G60020		AT5G60020.1	GO:0005507(copper ion binding);GO:0005576(extracellular region);GO:0009698(phenylpropanoid metabolic process);GO:0009809(lignin biosynthetic process);GO:0016491(oxidoreductase activity);GO:0052716(hydroquinone:oxygen oxidoreductase activity)	NA	NA	up
AT5G54720	AT5G54720	835561	AT5G54720.1	NA	NA	NA	up
AT3G28290	AT3G28290		AT3G28290.1	GO:0005737(cytoplasm);GO:0005829(cytosol);GO:0005886(plasma membrane);GO:0009507(chloroplast);GO:0016020(membrane)	NA	NA	up
AT1G32583	AT1G32583	3766880	AT1G32583.1	GO:0001709(cell fate determination);GO:0003674(molecular_function);GO:0005576(extracellular region);GO:0009408(response to heat)	NA	NA	up
AT5G66460	AT5G66460		AT5G66460.1	GO:0005576(extracellular region);GO:0005975(carbohydrate metabolic process);GO:0009828(plant-type cell wall loosening);GO:0009845(seed germination);GO:0010047(fruit dehiscence);GO:0016985(mannan endo-1,4-beta-mannosidase activity);GO:0071944(cell periphery);GO:1990059(fruit valve development)	00051(Fructose and mannose metabolism)	K19355	up
AT4G37250	AT4G37250	829879	AT4G37250.1	GO:0005515(protein binding);GO:0005576(extracellular region);GO:0006468(protein phosphorylation);GO:0016301(kinase activity);GO:0016310(phosphorylation)	NA	NA	up
AT4G22290	AT4G22290	828324	AT4G22290.1	NA	NA	NA	up
AT1G52140	AT1G52140	841644	AT1G52140.1	GO:0003674(molecular_function);GO:0005575(cellular_component);GO:0008150(biological_process)	04120(Ubiquitin mediated proteolysis)	K03350	up
AT3G28300	AT3G28300		AT3G28300.1	GO:0005737(cytoplasm);GO:0005829(cytosol);GO:0005886(plasma membrane);GO:0008305(integrin complex);GO:0008360(regulation of cell shape);GO:0009507(chloroplast)	NA	NA	up
AT1G49490	AT1G49490	841373	AT1G49490.1	GO:0005199(structural constituent of cell wall);GO:0005634(nucleus);GO:0009860(pollen tube growth)	NA	NA	up
AT4G13840	AT4G13840	827018	AT4G13840.1	GO:0005829(cytosol);GO:0010025(wax biosynthetic process);GO:0016747(transferase activity, transferring acyl groups other than amino-acyl groups);GO:0042761(very long-chain fatty acid biosynthetic process)	00940(Phenylpropanoid biosynthesis);00945(Stilbenoid, diarylheptanoid and gingerol biosynthesis);00941(Flavonoid biosynthesis)	K13065	up
AT3G14240	AT3G14240	820644	AT3G14240.1	GO:0004252(serine-type endopeptidase activity);GO:0005576(extracellular region);GO:0016020(membrane);GO:0016485(protein processing)	NA	NA	up
AT1G61160	AT1G61160	842409	AT1G61160.1	GO:0003674(molecular_function);GO:0005634(nucleus);GO:0008150(biological_process)	NA	NA	up
AT3G45850	AT3G45850	823728	AT3G45850.2;AT3G45850.1	GO:0005737(cytoplasm);GO:0005886(plasma membrane);GO:0008574(ATP-dependent microtubule motor activity, plus-end-directed);GO:0008574(ATP-dependent microtubule motor activity, plus-end-directed)	NA	NA	up
AT3G51950	AT3G51950	824358	AT3G51950.1;AT3G51950.2	GO:0003729(mRNA binding);GO:0005575(cellular_component);GO:0008150(biological_process);GO:0008150(biological_process)	NA	NA	up
AT5G08330	AT5G08330		AT5G08330.1	GO:0003700(DNA-binding transcription factor activity);GO:0005515(protein binding);GO:0005634(nucleus);GO:0006355(regulation of transcription, DNA-templated);GO:0042752(regulation of circadian rhythm);GO:0042753(positive regulation of circadian rhythm);GO:0043433(negative regulation of DNA-binding transcription factor activity);GO:0043565(sequence-specific DNA binding)	04712(Circadian rhythm - plant)	K16221	up
AT4G04630	AT4G04630	825795	AT4G04630.1	GO:0003674(molecular_function);GO:0005634(nucleus);GO:0008150(biological_process)	NA	NA	up
AT1G67740	AT1G67740		AT1G67740.1	GO:0009507(chloroplast);GO:0009523(photosystem II);GO:0009533(chloroplast stromal thylakoid);GO:0009534(chloroplast thylakoid);GO:0009535(chloroplast thylakoid membrane);GO:0010205(photoinhibition);GO:0015979(photosynthesis);GO:0030145(manganese ion binding);GO:0045454(cell redox homeostasis)	00195(Photosynthesis)	K02723	up
AT3G25770	AT3G25770		AT3G25770.1	GO:0005829(cytosol);GO:0009409(response to cold);GO:0009507(chloroplast);GO:0009535(chloroplast thylakoid membrane);GO:0009570(chloroplast stroma);GO:0009695(jasmonic acid biosynthetic process);GO:0009941(chloroplast envelope);GO:0010319(stromule);GO:0046423(allene-oxide cyclase activity)	00592(alpha-Linolenic acid metabolism)	K10525	up
AT1G68110	AT1G68110	843139	AT1G68110.1	GO:0000149(SNARE binding);GO:0004016(adenylate cyclase activity);GO:0005545(1-phosphatidylinositol binding);GO:0005546(phosphatidylinositol-4,5-bisphosphate binding);GO:0005737(cytoplasm);GO:0005886(plasma membrane);GO:0005905(clathrin-coated pit);GO:0006897(endocytosis);GO:0006900(vesicle budding from membrane);GO:0016192(vesicle-mediated transport);GO:0030136(clathrin-coated vesicle);GO:0032050…	NA	NA	up
AT1G78750	AT1G78750	844211	AT1G78750.1	GO:0003674(molecular_function);GO:0005634(nucleus);GO:0008150(biological_process)	NA	NA	up
AT5G28145.1	AT5G28145.1		AT5G28145.1	NA	00040(Pentose and glucuronate interconversions);00052(Galactose metabolism);00053(Ascorbate and aldarate metabolism);00520(Amino sugar and nucleotide sugar metabolism)	K12447	up
AT3G21755	AT3G21755	5008020	AT3G21755.1;AT3G21755.2	GO:0003674(molecular_function);GO:0005575(cellular_component);GO:0008150(biological_process);GO:0008150(biological_process)	NA	NA	up
AT4G20270	AT4G20270		AT4G20270.1	GO:0005515(protein binding);GO:0005886(plasma membrane);GO:0006468(protein phosphorylation);GO:0009755(hormone-mediated signaling pathway);GO:0010075(regulation of meristem growth);GO:0042802(identical protein binding);GO:0048437(floral organ development)	NA	NA	up
AT2G43920	AT2G43920		AT2G43920.3;AT2G43920.1;AT2G43920.2	GO:0005737(cytoplasm);GO:0005829(cytosol);GO:0018708(thiol S-methyltransferase activity);GO:0018708(thiol S-methyltransferase activity)	NA	NA	up
AT3G20440	AT3G20440		AT3G20440.2	GO:0003844(1,4-alpha-glucan branching enzyme activity);GO:0005737(cytoplasm);GO:0005975(carbohydrate metabolic process);GO:0005978(glycogen biosynthetic process);GO:0009507(chloroplast);GO:0009536(plastid);GO:0009791(post-embryonic development);GO:0009793(embryo development ending in seed dormancy);GO:0019252(starch biosynthetic process);GO:0043169(cation binding);GO:0102752(1,4-alpha-glucan bran…	00500(Starch and sucrose metabolism)	K00700	up
AT3G26922	AT3G26922	7922367	AT3G26922.1	GO:0003674(molecular_function);GO:0008150(biological_process)	NA	NA	up
AT1G11000	AT1G11000		AT1G11000.1	GO:0005739(mitochondrion)	NA	NA	up
AT4G22570	AT4G22570		AT4G22570.1	GO:0003999(adenine phosphoribosyltransferase activity);GO:0005737(cytoplasm);GO:0005829(cytosol);GO:0006168(adenine salvage);GO:0009116(nucleoside metabolic process);GO:0044209(AMP salvage)	00230(Purine metabolism)	K00759	up
AT1G15820	AT1G15820		AT1G15820.1	GO:0003729(mRNA binding);GO:0005634(nucleus);GO:0009416(response to light stimulus);GO:0009507(chloroplast);GO:0009534(chloroplast thylakoid);GO:0009535(chloroplast thylakoid membrane);GO:0009579(thylakoid);GO:0009768(photosynthesis, light harvesting in photosystem I);GO:0009783(photosystem II antenna complex);GO:0009941(chloroplast envelope);GO:0010196(nonphotochemical quenching);GO:0010287(plas…	00196(Photosynthesis - antenna proteins)	K08917	up
AT2G40750	AT2G40750		AT2G40750.1	GO:0000302(response to reactive oxygen species);GO:0003700(DNA-binding transcription factor activity);GO:0005515(protein binding);GO:0005634(nucleus);GO:0006355(regulation of transcription, DNA-templated);GO:0006970(response to osmotic stress);GO:0009751(response to salicylic acid);GO:0010104(regulation of ethylene-activated signaling pathway);GO:0031347(regulation of defense response);GO:0042742…	04626(Plant-pathogen interaction)	K16225	up
AT1G54020	AT1G54020	841840	AT1G54020.2;AT1G54020.1;AT1G54020.3	GO:0005576(extracellular region);GO:0005773(vacuole);GO:0005829(cytosol);GO:0016788(hydrolase activity, acting on ester bonds);GO:0016788(hydrolase activity, acting on ester bonds)	00901(Indole alkaloid biosynthesis);00901(Indole alkaloid biosynthesis)	K21026	up
AT2G27040	AT2G27040		AT2G27040.1;AT2G27040.2	GO:0003682(chromatin binding);GO:0004521(endoribonuclease activity);GO:0005515(protein binding);GO:0005654(nucleoplasm);GO:0005719(nuclear euchromatin);GO:0005730(nucleolus);GO:0005737(cytoplasm);GO:0006306(DNA methylation);GO:0006342(chromatin silencing);GO:0009816(defense response to bacterium, incompatible interaction);GO:0015030(Cajal body);GO:0016458(gene silencing);GO:0019048(modulation by …	NA	NA	up
AT4G34220	AT4G34220	829571	AT4G34220.1	GO:0005515(protein binding);GO:0005524(ATP binding);GO:0005886(plasma membrane);GO:0006468(protein phosphorylation);GO:0009507(chloroplast);GO:0009789(positive regulation of abscisic acid-activated signaling pathway);GO:0010030(positive regulation of seed germination);GO:0042631(cellular response to water deprivation)	NA	NA	up
AT1G13380	AT1G13380	837898	AT1G13380.1	GO:0003674(molecular_function);GO:0005576(extracellular region);GO:0008150(biological_process)	NA	NA	up
AT5G27060	AT5G27060		AT5G27060.1	GO:0005576(extracellular region);GO:0007165(signal transduction);GO:0016301(kinase activity)	04016(MAPK signaling pathway - plant)	K20718	up
AT1G09460	AT1G09460	837469	AT1G09460.1	GO:0003674(molecular_function);GO:0008150(biological_process);GO:0046658(anchored component of plasma membrane)	00230(Purine metabolism);00240(Pyrimidine metabolism);03020(RNA polymerase)	K03006	up
AT5G16600	AT5G16600		AT5G16600.1	GO:0003700(DNA-binding transcription factor activity);GO:0005634(nucleus);GO:0009094(L-phenylalanine biosynthetic process);GO:0030154(cell differentiation);GO:0045893(positive regulation of transcription, DNA-templated);GO:1901141(regulation of lignin biosynthetic process);GO:2000652(regulation of secondary cell wall biogenesis);GO:2000762(regulation of phenylpropanoid metabolic process)	NA	NA	up
AT3G46780	AT3G46780		AT3G46780.1	GO:0005515(protein binding);GO:0005829(cytosol);GO:0007623(circadian rhythm);GO:0009507(chloroplast);GO:0009508(plastid chromosome);GO:0009534(chloroplast thylakoid);GO:0009535(chloroplast thylakoid membrane);GO:0009941(chloroplast envelope);GO:0042644(chloroplast nucleoid);GO:0098572(stromal side of plastid thylakoid membrane)	NA	NA	up
AT2G25640	AT2G25640	817105	AT2G25640.1	GO:0005634(nucleus);GO:0006351(transcription, DNA-templated)	04144(Endocytosis)	K05747	up
AT5G38140	AT5G38140		AT5G38140.1	GO:0000978(RNA polymerase II cis-regulatory region sequence-specific DNA binding);GO:0003700(DNA-binding transcription factor activity);GO:0005515(protein binding);GO:0005634(nucleus);GO:0006355(regulation of transcription, DNA-templated);GO:0046982(protein heterodimerization activity)	NA	NA	up
AT1G13448	AT1G13448	5007693	AT1G13448.1	GO:0003674(molecular_function);GO:0005575(cellular_component);GO:0008150(biological_process)	NA	NA	up
AT4G25350	AT4G25350		AT4G25350.1	GO:0000822(inositol hexakisphosphate binding);GO:0005634(nucleus);GO:0005737(cytoplasm);GO:0005794(Golgi apparatus);GO:0005802(trans-Golgi network);GO:0005829(cytosol);GO:0005886(plasma membrane);GO:0006817(phosphate ion transport);GO:0009960(endosperm development);GO:0010017(red or far-red light signaling pathway);GO:0010468(regulation of gene expression);GO:0015114(phosphate ion transmembrane t…	NA	NA	up
AT2G42960	AT2G42960	818898	AT2G42960.1	GO:0005737(cytoplasm);GO:0005829(cytosol);GO:0006468(protein phosphorylation);GO:0009507(chloroplast);GO:0016310(phosphorylation)	NA	NA	up
AT2G25000	AT2G25000		AT2G25000.1	GO:0002237(response to molecule of bacterial origin);GO:0003700(DNA-binding transcription factor activity);GO:0005515(protein binding);GO:0005634(nucleus);GO:0006355(regulation of transcription, DNA-templated);GO:0009751(response to salicylic acid);GO:0031347(regulation of defense response);GO:0042742(defense response to bacterium);GO:0043565(sequence-specific DNA binding);GO:0050832(defense resp…	04016(MAPK signaling pathway - plant);04626(Plant-pathogen interaction)	K13424	up
AT2G34070	AT2G34070		AT2G34070.1	GO:0005794(Golgi apparatus);GO:0016413(O-acetyltransferase activity)	NA	NA	up
AT1G20190	AT1G20190		AT1G20190.1	GO:0005576(extracellular region);GO:0005618(cell wall);GO:0009664(plant-type cell wall organization);GO:0009826(unidimensional cell growth);GO:0009828(plant-type cell wall loosening)	NA	NA	up
AT3G23250	AT3G23250		AT3G23250.1;AT3G23250.2	GO:0003700(DNA-binding transcription factor activity);GO:0005515(protein binding);GO:0005634(nucleus);GO:0009409(response to cold);GO:0009414(response to water deprivation);GO:0009651(response to salt stress);GO:0010200(response to chitin);GO:0010200(response to chitin)	NA	NA	up
AT1G29930	AT1G29930		AT1G29930.1	GO:0003729(mRNA binding);GO:0005634(nucleus);GO:0009416(response to light stimulus);GO:0009507(chloroplast);GO:0009534(chloroplast thylakoid);GO:0009535(chloroplast thylakoid membrane);GO:0009579(thylakoid);GO:0009768(photosynthesis, light harvesting in photosystem I);GO:0009941(chloroplast envelope);GO:0010287(plastoglobule);GO:0016168(chlorophyll binding)	00196(Photosynthesis - antenna proteins)	K08912	up
AT5G10800	AT5G10800	830947	AT5G10800.1	GO:0003723(RNA binding);GO:0005634(nucleus);GO:0005737(cytoplasm);GO:0006396(RNA processing)	03040(Spliceosome)	K12842	up
AT4G22010	AT4G22010		AT4G22010.1	GO:0005507(copper ion binding);GO:0005576(extracellular region);GO:0009506(plasmodesma);GO:0016491(oxidoreductase activity);GO:0055114(oxidation-reduction process)	NA	NA	up
AT5G65010	AT5G65010		AT5G65010.1;AT5G65010.2	GO:0004066(asparagine synthase (glutamine-hydrolyzing) activity);GO:0004071(aspartate-ammonia ligase activity);GO:0005737(cytoplasm);GO:0005829(cytosol);GO:0006529(asparagine biosynthetic process);GO:0009506(plasmodesma);GO:0042538(hyperosmotic salinity response);GO:0070981(L-asparagine biosynthetic process);GO:0097164(ammonium ion metabolic process);GO:0097164(ammonium ion metabolic process)	00250(Alanine, aspartate and glutamate metabolism);00250(Alanine, aspartate and glutamate metabolism)	K01953	up
AT4G38970	AT4G38970		AT4G38970.1;AT4G38970.2	GO:0003729(mRNA binding);GO:0004332(fructose-bisphosphate aldolase activity);GO:0005829(cytosol);GO:0005886(plasma membrane);GO:0006094(gluconeogenesis);GO:0006096(glycolytic process);GO:0006098(pentose-phosphate shunt);GO:0009507(chloroplast);GO:0009570(chloroplast stroma);GO:0009579(thylakoid);GO:0009737(response to abscisic acid);GO:0009941(chloroplast envelope);GO:0010287(plastoglobule);GO:00…	00010(Glycolysis / Gluconeogenesis);00030(Pentose phosphate pathway);00051(Fructose and mannose metabolism);00710(Carbon fixation in photosynthetic organisms);00710(Carbon fixation in photosynthetic organisms)	K01623	up
AT5G27220	AT5G27220	832780	AT5G27220.1	GO:0003674(molecular_function);GO:0005737(cytoplasm);GO:0005829(cytosol);GO:0008150(biological_process)	NA	NA	up
AT5G45650	AT5G45650	834605	AT5G45650.1	GO:0004252(serine-type endopeptidase activity);GO:0005576(extracellular region)	NA	NA	up
AT3G62860	AT3G62860	825461	AT3G62860.1	GO:0005829(cytosol);GO:0005886(plasma membrane);GO:0016020(membrane);GO:0016298(lipase activity)	00561(Glycerolipid metabolism)	K01054	up
AT3G59330	AT3G59330	825102	AT3G59330.1	GO:0022857(transmembrane transporter activity);GO:0055085(transmembrane transport)	NA	NA	up
AT5G49555	AT5G49555	835017	AT5G49555.1	GO:0005507(copper ion binding);GO:0005739(mitochondrion);GO:0009536(plastid);GO:0016491(oxidoreductase activity);GO:0055114(oxidation-reduction process)	00906(Carotenoid biosynthesis)	K09835	up
AT5G14580	AT5G14580	831309	AT5G14580.1	GO:0000175(3'-5'-exoribonuclease activity);GO:0000957(mitochondrial RNA catabolic process);GO:0000958(mitochondrial mRNA catabolic process);GO:0000963(mitochondrial RNA processing);GO:0000965(mitochondrial RNA 3'-end processing);GO:0004654(polyribonucleotide nucleotidyltransferase activity);GO:0005739(mitochondrion);GO:0005829(cytosol);GO:0006401(RNA catabolic process);GO:0009507(chloroplast)	00230(Purine metabolism);00240(Pyrimidine metabolism);03018(RNA degradation)	K00962	up
AT5G07150	AT5G07150	830606	AT5G07150.1	GO:0004672(protein kinase activity);GO:0005524(ATP binding);GO:0005886(plasma membrane);GO:0006468(protein phosphorylation);GO:0009507(chloroplast)	NA	NA	up
AT3G22210	AT3G22210	821785	AT3G22210.1	GO:0003674(molecular_function);GO:0008150(biological_process)	NA	NA	up
AT3G61198	AT3G61198	5008103	AT3G61198.1	GO:0003674(molecular_function);GO:0005575(cellular_component);GO:0008150(biological_process)	NA	NA	up
AT5G02820	AT5G02820		AT5G02820.1	GO:0000228(nuclear chromosome);GO:0000706(meiotic DNA double-strand break processing);GO:0000737(DNA catabolic process, endonucleolytic);GO:0003677(DNA binding);GO:0003918(DNA topoisomerase type II (double strand cut, ATP-hydrolyzing) activity);GO:0005515(protein binding);GO:0005524(ATP binding);GO:0005634(nucleus);GO:0007131(reciprocal meiotic recombination);GO:0009957(epidermal cell fate specif…	NA	NA	up
AT5G38150	AT5G38150		AT5G38150.1	GO:0005737(cytoplasm);GO:0005829(cytosol);GO:0009637(response to blue light);GO:0009903(chloroplast avoidance movement);GO:0009904(chloroplast accumulation movement)	00561(Glycerolipid metabolism);00564(Glycerophospholipid metabolism)	K18693	up
AT1G65484	AT1G65484	6240315	AT1G65484.1;AT1G65484.2	GO:0003674(molecular_function);GO:0005576(extracellular region);GO:0005739(mitochondrion);GO:0005783(endoplasmic reticulum);GO:0005794(Golgi apparatus);GO:0005886(plasma membrane);GO:0009414(response to water deprivation);GO:0009723(response to ethylene);GO:0009751(response to salicylic acid);GO:0097038(perinuclear endoplasmic reticulum);GO:0099503(secretory vesicle);GO:0099503(secretory vesicle)	NA	NA	up
AT1G49010	AT1G49010	841324	AT1G49010.1	GO:0003700(DNA-binding transcription factor activity);GO:0005515(protein binding);GO:0005634(nucleus);GO:0009739(response to gibberellin);GO:0009751(response to salicylic acid)	NA	NA	up
AT3G52750	AT3G52750		AT3G52750.1	GO:0003924(GTPase activity);GO:0005515(protein binding);GO:0005525(GTP binding);GO:0005737(cytoplasm);GO:0005829(cytosol);GO:0009507(chloroplast);GO:0009532(plastid stroma);GO:0009534(chloroplast thylakoid);GO:0009535(chloroplast thylakoid membrane);GO:0009570(chloroplast stroma);GO:0009658(chloroplast organization);GO:0010020(chloroplast fission);GO:0042651(thylakoid membrane);GO:0042802(identic…	NA	NA	up
AT2G20340	AT2G20340		AT2G20340.1	GO:0004837(tyrosine decarboxylase activity);GO:0005737(cytoplasm);GO:0006520(cellular amino acid metabolic process);GO:0006559(L-phenylalanine catabolic process);GO:0009611(response to wounding);GO:0016831(carboxy-lyase activity);GO:0030170(pyridoxal phosphate binding);GO:1990055(phenylacetaldehyde synthase activity)	00350(Tyrosine metabolism);00360(Phenylalanine metabolism);00380(Tryptophan metabolism);00901(Indole alkaloid biosynthesis);00950(Isoquinoline alkaloid biosynthesis);00965(Betalain biosynthesis)	K01593	up
AT5G54710	AT5G54710	835560	AT5G54710.1	GO:0005737(cytoplasm);GO:0008150(biological_process);GO:0016020(membrane)	NA	NA	up
AT1G68810	AT1G68810	843213	AT1G68810.1	GO:0003700(DNA-binding transcription factor activity);GO:0005634(nucleus);GO:0006355(regulation of transcription, DNA-templated);GO:0046983(protein dimerization activity)	04016(MAPK signaling pathway - plant);04075(Plant hormone signal transduction)	K13422	up
AT5G42680	AT5G42680	834277	AT5G42680.1	GO:0003674(molecular_function);GO:0009507(chloroplast);GO:0010274(hydrotropism)	NA	NA	up
AT3G58820	AT3G58820	825051	AT3G58820.1	GO:0003674(molecular_function);GO:0008150(biological_process)	NA	NA	up
AT1G60260	AT1G60260		AT1G60260.1	GO:0005886(plasma membrane);GO:0005975(carbohydrate metabolic process);GO:0008422(beta-glucosidase activity);GO:0102483(scopolin beta-glucosidase activity)	00500(Starch and sucrose metabolism);00460(Cyanoamino acid metabolism);00940(Phenylpropanoid biosynthesis)	K01188	up
AT3G54720	AT3G54720		AT3G54720.1	GO:0004180(carboxypeptidase activity);GO:0005515(protein binding);GO:0005886(plasma membrane);GO:0009640(photomorphogenesis);GO:0009793(embryo development ending in seed dormancy);GO:0009908(flower development);GO:0009910(negative regulation of flower development);GO:0010305(leaf vascular tissue pattern formation);GO:0048364(root development);GO:0048507(meristem development)	NA	NA	up
AT2G04450	AT2G04450		AT2G04450.1	GO:0000210(NAD+ diphosphatase activity);GO:0005634(nucleus);GO:0005829(cytosol);GO:0007165(signal transduction);GO:0035529(NADH pyrophosphatase activity);GO:0047631(ADP-ribose diphosphatase activity);GO:0051287(NAD binding);GO:0051707(response to other organism);GO:0080151(positive regulation of salicylic acid mediated signaling pathway)	NA	NA	up
AT4G21880	AT4G21880	828277	AT4G21880.1	GO:0003674(molecular_function);GO:0008150(biological_process)	NA	NA	up
AT3G27850	AT3G27850		AT3G27850.1	GO:0000311(plastid large ribosomal subunit);GO:0003729(mRNA binding);GO:0003735(structural constituent of ribosome);GO:0005829(cytosol);GO:0006412(translation);GO:0009507(chloroplast);GO:0009535(chloroplast thylakoid membrane);GO:0009570(chloroplast stroma);GO:0009579(thylakoid);GO:0042742(defense response to bacterium)	03010(Ribosome)	K02935	up
AT3G18890	AT3G18890		AT3G18890.1	GO:0005829(cytosol);GO:0009507(chloroplast);GO:0009534(chloroplast thylakoid);GO:0009535(chloroplast thylakoid membrane);GO:0009941(chloroplast envelope);GO:0098807(chloroplast thylakoid membrane protein complex)	NA	NA	up
AT5G63410	AT5G63410	836460	AT5G63410.1	GO:0004672(protein kinase activity);GO:0005524(ATP binding);GO:0005886(plasma membrane);GO:0006468(protein phosphorylation)	NA	NA	up
AT1G03830	AT1G03830	839398	AT1G03830.2	GO:0003924(GTPase activity);GO:0005525(GTP binding);GO:0005634(nucleus)	NA	NA	up
AT5G52100	AT5G52100		AT5G52100.1	GO:0008839(4-hydroxy-tetrahydrodipicolinate reductase);GO:0009089(lysine biosynthetic process via diaminopimelate);GO:0009507(chloroplast);GO:0009570(chloroplast stroma);GO:0019684(photosynthesis, light reaction)	NA	NA	up
AT1G68130	AT1G68130		AT1G68130.1;AT1G68130.2	GO:0000976(transcription regulatory region sequence-specific DNA binding);GO:0003700(DNA-binding transcription factor activity);GO:0005515(protein binding);GO:0005634(nucleus);GO:0006355(regulation of transcription, DNA-templated);GO:0009630(gravitropism);GO:0009965(leaf morphogenesis);GO:0010601(positive regulation of auxin biosynthetic process);GO:0043621(protein self-association);GO:0046982(pr…	00052(Galactose metabolism);00600(Sphingolipid metabolism);00531(Glycosaminoglycan degradation);00604(Glycosphingolipid biosynthesis - ganglio series);00511(Other glycan degradation);00511(Other glycan degradation)	K12309	up
AT1G77580	AT1G77580	844093	AT1G77580.1;AT1G77580.2	GO:0005737(cytoplasm);GO:0005794(Golgi apparatus);GO:0005794(Golgi apparatus)	NA	NA	up
AT1G49130	AT1G49130		AT1G49130.2;AT1G49130.1	GO:0003700(DNA-binding transcription factor activity);GO:0005515(protein binding);GO:0005634(nucleus);GO:0006355(regulation of transcription, DNA-templated);GO:0008270(zinc ion binding);GO:0009408(response to heat);GO:0009408(response to heat)	04712(Circadian rhythm - plant);04712(Circadian rhythm - plant)	K12135	up
AT3G55800	AT3G55800		AT3G55800.1	GO:0005737(cytoplasm);GO:0005829(cytosol);GO:0005986(sucrose biosynthetic process);GO:0006000(fructose metabolic process);GO:0006002(fructose 6-phosphate metabolic process);GO:0006094(gluconeogenesis);GO:0009507(chloroplast);GO:0009570(chloroplast stroma);GO:0009579(thylakoid);GO:0009941(chloroplast envelope);GO:0016051(carbohydrate biosynthetic process);GO:0019252(starch biosynthetic process);GO…	00710(Carbon fixation in photosynthetic organisms)	K01100	up
AT4G39110	AT4G39110	830066	AT4G39110.1	GO:0004672(protein kinase activity);GO:0005515(protein binding);GO:0005886(plasma membrane);GO:0009506(plasmodesma);GO:0009507(chloroplast);GO:0016301(kinase activity);GO:0016324(apical plasma membrane);GO:0046777(protein autophosphorylation);GO:0080092(regulation of pollen tube growth)	NA	NA	up
AT1G11860	AT1G11860	837733	AT1G11860.1;AT1G11860.2;AT1G11860.3	GO:0003729(mRNA binding);GO:0004047(aminomethyltransferase activity);GO:0005576(extracellular region);GO:0005739(mitochondrion);GO:0009507(chloroplast);GO:0009534(chloroplast thylakoid);GO:0009570(chloroplast stroma);GO:0009941(chloroplast envelope);GO:0019464(glycine decarboxylation via glycine cleavage system);GO:0022626(cytosolic ribosome);GO:0046686(response to cadmium ion);GO:0048046(apoplas…	00630(Glyoxylate and dicarboxylate metabolism);00260(Glycine, serine and threonine metabolism);00670(One carbon pool by folate);00670(One carbon pool by folate)	K00605	up
AT3G62050	AT3G62050	825378	AT3G62050.1	GO:0005634(nucleus);GO:0005777(peroxisome);GO:0010468(regulation of gene expression)	NA	NA	up
AT2G46150	AT2G46150	819222	AT2G46150.1	GO:0003674(molecular_function);GO:0005886(plasma membrane);GO:0008150(biological_process)	NA	NA	up
AT1G65985	AT1G65985	842911	AT1G65985.1	GO:0003674(molecular_function);GO:0005634(nucleus);GO:0005886(plasma membrane);GO:0008150(biological_process)	NA	NA	up
AT4G27950	AT4G27950		AT4G27950.1	GO:0003700(DNA-binding transcription factor activity);GO:0005515(protein binding);GO:0005634(nucleus);GO:0006355(regulation of transcription, DNA-templated);GO:0048366(leaf development)	04626(Plant-pathogen interaction)	K13434	up
AT1G55670	AT1G55670		AT1G55670.1	GO:0005634(nucleus);GO:0009507(chloroplast);GO:0009534(chloroplast thylakoid);GO:0009535(chloroplast thylakoid membrane);GO:0009579(thylakoid);GO:0009773(photosynthetic electron transport in photosystem I);GO:0009780(photosynthetic NADP+ reduction);GO:0009941(chloroplast envelope);GO:0015979(photosynthesis);GO:0030093(chloroplast photosystem I);GO:0042550(photosystem I stabilization);GO:0050821(p…	00195(Photosynthesis)	K08905	up
AT1G15260	AT1G15260	838093	AT1G15260.1	GO:0008150(biological_process)	NA	NA	up
AT3G05900	AT3G05900	819759	AT3G05900.1	GO:0003674(molecular_function);GO:0005737(cytoplasm);GO:0005829(cytosol);GO:0008150(biological_process)	NA	NA	up
AT4G26540	AT4G26540	828760	AT4G26540.1	GO:0005515(protein binding);GO:0005886(plasma membrane);GO:0006468(protein phosphorylation);GO:0010082(regulation of root meristem growth);GO:0016301(kinase activity)	NA	NA	up
AT1G02460	AT1G02460	839443	AT1G02460.1	GO:0004650(polygalacturonase activity);GO:0005576(extracellular region);GO:0005975(carbohydrate metabolic process)	00040(Pentose and glucuronate interconversions)	K01213	up
AT2G46450	AT2G46450		AT2G46450.1;AT2G46450.3	GO:0005216(ion channel activity);GO:0005261(cation channel activity);GO:0005634(nucleus);GO:0005739(mitochondrion);GO:0005886(plasma membrane);GO:0006952(defense response);GO:0009617(response to bacterium);GO:0009620(response to fungus);GO:0009620(response to fungus)	04626(Plant-pathogen interaction);04626(Plant-pathogen interaction)	K05391	up
AT4G28180	AT4G28180	828933	AT4G28180.1	GO:0003674(molecular_function);GO:0005634(nucleus)	NA	NA	up
AT1G49730	AT1G49730	841396	AT1G49730.2;AT1G49730.3;AT1G49730.1	GO:0004672(protein kinase activity);GO:0005524(ATP binding);GO:0005576(extracellular region);GO:0005886(plasma membrane);GO:0006468(protein phosphorylation);GO:0016301(kinase activity);GO:0016301(kinase activity)	NA	NA	up
AT2G18560	AT2G18560	816371	AT2G18560.1	GO:0005634(nucleus);GO:0016757(transferase activity, transferring glycosyl groups);GO:0016758(transferase activity, transferring hexosyl groups)	00940(Phenylpropanoid biosynthesis)	K12356	up
AT5G56040	AT5G56040	835702	AT5G56040.2;AT5G56040.1	GO:0005515(protein binding);GO:0005886(plasma membrane);GO:0006468(protein phosphorylation);GO:0010082(regulation of root meristem growth);GO:0016301(kinase activity);GO:0042802(identical protein binding);GO:0042802(identical protein binding)	NA	NA	up
AT1G27921	AT1G27921	6240288	AT1G27921.1;AT1G27921.2	GO:0003674(molecular_function);GO:0005575(cellular_component);GO:0008150(biological_process);GO:0008150(biological_process)	NA	NA	up
AT4G00150	AT4G00150		AT4G00150.1	GO:0003700(DNA-binding transcription factor activity);GO:0005515(protein binding);GO:0005634(nucleus);GO:0006355(regulation of transcription, DNA-templated);GO:0007623(circadian rhythm);GO:0030154(cell differentiation);GO:0043565(sequence-specific DNA binding);GO:0048768(root hair cell tip growth);GO:0051301(cell division)	04075(Plant hormone signal transduction)	K14494	up
AT1G66970	AT1G66970		AT1G66970.1;AT1G66970.2	GO:0005509(calcium ion binding);GO:0005739(mitochondrion);GO:0005886(plasma membrane);GO:0006629(lipid metabolic process);GO:0008081(phosphoric diester hydrolase activity);GO:0008889(glycerophosphodiester phosphodiesterase activity);GO:0009507(chloroplast);GO:0016301(kinase activity);GO:0030643(cellular phosphate ion homeostasis);GO:0031225(anchored component of membrane);GO:0046658(anchored comp…	00564(Glycerophospholipid metabolism);00564(Glycerophospholipid metabolism)	K01126	up
AT1G74940	AT1G74940	843833	AT1G74940.1	GO:0005634(nucleus);GO:0005739(mitochondrion);GO:0005829(cytosol);GO:0019900(kinase binding);GO:0071456(cellular response to hypoxia);GO:1902074(response to salt)	NA	NA	up
AT4G36580	AT4G36580	829810	AT4G36580.1	GO:0005739(mitochondrion);GO:0005886(plasma membrane);GO:0007005(mitochondrion organization);GO:0008270(zinc ion binding)	NA	NA	up
AT1G26150	AT1G26150		AT1G26150.1	GO:0004672(protein kinase activity);GO:0005524(ATP binding);GO:0005634(nucleus);GO:0005886(plasma membrane);GO:0006468(protein phosphorylation);GO:0019901(protein kinase binding)	NA	NA	up
AT3G46970	AT3G46970		AT3G46970.1	GO:0004645(1,4-alpha-oligoglucan phosphorylase activity);GO:0005737(cytoplasm);GO:0005829(cytosol);GO:0005980(glycogen catabolic process);GO:0008184(glycogen phosphorylase activity);GO:0009414(response to water deprivation);GO:0009507(chloroplast);GO:0016757(transferase activity, transferring glycosyl groups);GO:0030170(pyridoxal phosphate binding);GO:0046686(response to cadmium ion);GO:0102250(l…	00500(Starch and sucrose metabolism)	K00688	up
AT2G01660	AT2G01660		AT2G01660.1;AT2G01660.2	GO:0003674(molecular_function);GO:0005576(extracellular region);GO:0009506(plasmodesma);GO:0009506(plasmodesma)	NA	NA	up
AT5G09660	AT5G09660		AT5G09660.1;AT5G09660.2;AT5G09660.3;AT5G09660.4	GO:0005737(cytoplasm);GO:0005773(vacuole);GO:0005777(peroxisome);GO:0005886(plasma membrane);GO:0005975(carbohydrate metabolic process);GO:0006099(tricarboxylic acid cycle);GO:0006108(malate metabolic process);GO:0009507(chloroplast);GO:0009941(chloroplast envelope);GO:0016615(malate dehydrogenase activity);GO:0019752(carboxylic acid metabolic process);GO:0030060(L-malate dehydrogenase activity);…	00020(Citrate cycle (TCA cycle));00620(Pyruvate metabolism);00630(Glyoxylate and dicarboxylate metabolism);00710(Carbon fixation in photosynthetic organisms);00270(Cysteine and methionine metabolism);00270(Cysteine and methionine metabolism)	K00026	up
AT1G03360	AT1G03360		AT1G03360.1	GO:0000176(nuclear exosome (RNase complex));GO:0000177(cytoplasmic exosome (RNase complex));GO:0000178(exosome (RNase complex));GO:0000460(maturation of 5.8S rRNA);GO:0000467(exonucleolytic trimming to generate mature 3'-end of 5.8S rRNA from tricistronic rRNA transcript (SSU-rRNA, 5.8S rRNA, LSU-rRNA));GO:0003723(RNA binding);GO:0005654(nucleoplasm);GO:0005730(nucleolus);GO:0005737(cytoplasm);GO…	03018(RNA degradation)	K03679	up
AT2G26215.1	AT2G26215.1		AT2G26215.1	NA	NA	NA	up
AT1G76790	AT1G76790		AT1G76790.1	GO:0005829(cytosol);GO:0008152(metabolic process);GO:0008171(O-methyltransferase activity);GO:0008757(S-adenosylmethionine-dependent methyltransferase activity);GO:0009759(indole glucosinolate biosynthetic process);GO:0019438(aromatic compound biosynthetic process);GO:0032259(methylation);GO:0046983(protein dimerization activity)	NA	NA	up
AT4G30330	AT4G30330	829156	AT4G30330.1	GO:0000387(spliceosomal snRNP assembly);GO:0005634(nucleus);GO:0005682(U5 snRNP);GO:0005685(U1 snRNP);GO:0005686(U2 snRNP);GO:0005687(U4 snRNP);GO:0046540(U4/U6 x U5 tri-snRNP complex);GO:0071011(precatalytic spliceosome)	03040(Spliceosome)	K11097	up
AT3G54600	AT3G54600		AT3G54600.1	GO:0005829(cytosol)	00620(Pyruvate metabolism)	K18881	up
AT2G38970	AT2G38970	818482	AT2G38970.1	GO:0005576(extracellular region)	00563(Glycosylphosphatidylinositol(GPI)-anchor biosynthesis)	K03857	up
AT2G36230	AT2G36230		AT2G36230.1	GO:0000105(histidine biosynthetic process);GO:0000162(tryptophan biosynthetic process);GO:0003949(1-(5-phosphoribosyl)-5-[(5-phosphoribosylamino)methylideneamino]imidazole-4-carboxamide isomerase activity);GO:0005737(cytoplasm);GO:0009507(chloroplast)	00340(Histidine metabolism)	K01814	up
AT5G06800	AT5G06800	830570	AT5G06800.1;AT5G06800.2	GO:0003700(DNA-binding transcription factor activity);GO:0005634(nucleus);GO:0006355(regulation of transcription, DNA-templated);GO:0006355(regulation of transcription, DNA-templated)	04933(AGE-RAGE signaling pathway in diabetic complications);04933(AGE-RAGE signaling pathway in diabetic complications)	K06236	up
AT5G14920	AT5G14920	831344	AT5G14920.2;AT5G14920.1	GO:0005515(protein binding);GO:0005886(plasma membrane);GO:0009536(plastid);GO:0009651(response to salt stress);GO:0009737(response to abscisic acid);GO:0009739(response to gibberellin);GO:2000377(regulation of reactive oxygen species metabolic process);GO:2000377(regulation of reactive oxygen species metabolic process)	NA	NA	up
AT2G39230	AT2G39230		AT2G39230.1	GO:0005739(mitochondrion);GO:0009507(chloroplast)	NA	NA	up
AT4G02820	AT4G02820	828169	AT4G02820.1	GO:0003674(molecular_function);GO:0005739(mitochondrion);GO:0008150(biological_process)	NA	NA	up
AT3G25020	AT3G25020		AT3G25020.1	GO:0002238(response to molecule of fungal origin);GO:0005515(protein binding);GO:0005576(extracellular region);GO:0007165(signal transduction);GO:1900150(regulation of defense response to fungus);GO:1902288(regulation of defense response to oomycetes)	04626(Plant-pathogen interaction)	K13466	up
AT1G52700	AT1G52700	841703	AT1G52700.1	GO:0005737(cytoplasm)	00564(Glycerophospholipid metabolism)	K06130	up
AT3G06750	AT3G06750	819860	AT3G06750.1	GO:0003674(molecular_function);GO:0005634(nucleus);GO:0008150(biological_process);GO:0031225(anchored component of membrane)	NA	NA	up
AT4G16990	AT4G16990		AT4G16990.1;AT4G16990.4;AT4G16990.5;AT4G16990.3;AT4G16990.2	GO:0003729(mRNA binding);GO:0005634(nucleus);GO:0005737(cytoplasm);GO:0005829(cytosol);GO:0007165(signal transduction);GO:0009507(chloroplast);GO:0009817(defense response to fungus, incompatible interaction);GO:0043531(ADP binding);GO:0050135(NAD(P)+ nucleosidase activity);GO:0061809(NAD+ nucleotidase, cyclic ADP-ribose generating);GO:2000071(regulation of defense response by callose deposition);…	NA	NA	up
AT1G80270	AT1G80270		AT1G80270.2;AT1G80270.1;AT1G80270.3	GO:0003729(mRNA binding);GO:0005739(mitochondrion);GO:0009507(chloroplast);GO:0009941(chloroplast envelope);GO:0009941(chloroplast envelope)	NA	NA	up
AT5G60022	AT5G60022	5008317	AT5G60022.1	GO:0003674(molecular_function);GO:0005575(cellular_component);GO:0008150(biological_process)	NA	NA	up
AT3G01500	AT3G01500		AT3G01500.3	GO:0003729(mRNA binding);GO:0004089(carbonate dehydratase activity);GO:0005737(cytoplasm);GO:0005829(cytosol);GO:0005886(plasma membrane);GO:0008270(zinc ion binding);GO:0009409(response to cold);GO:0009507(chloroplast);GO:0009535(chloroplast thylakoid membrane);GO:0009570(chloroplast stroma);GO:0009579(thylakoid);GO:0009817(defense response to fungus, incompatible interaction);GO:0009941(chlorop…	00910(Nitrogen metabolism)	K01673	up
AT1G74430	AT1G74430		AT1G74430.1	GO:0003700(DNA-binding transcription factor activity);GO:0005634(nucleus)	NA	NA	up
AT4G26520	AT4G26520		AT4G26520.1	GO:0001666(response to hypoxia);GO:0004332(fructose-bisphosphate aldolase activity);GO:0005737(cytoplasm);GO:0005829(cytosol);GO:0006094(gluconeogenesis);GO:0006096(glycolytic process);GO:0006098(pentose-phosphate shunt);GO:0009507(chloroplast);GO:0030388(fructose 1,6-bisphosphate metabolic process)	00010(Glycolysis / Gluconeogenesis);00030(Pentose phosphate pathway);00051(Fructose and mannose metabolism);00710(Carbon fixation in photosynthetic organisms)	K01623	up
AT1G20020	AT1G20020		AT1G20020.1;AT1G20020.3	GO:0003959(NADPH dehydrogenase activity);GO:0004324(ferredoxin-NADP+ reductase activity);GO:0005634(nucleus);GO:0008266(poly(U) RNA binding);GO:0009507(chloroplast);GO:0009534(chloroplast thylakoid);GO:0009535(chloroplast thylakoid membrane);GO:0009570(chloroplast stroma);GO:0009579(thylakoid);GO:0009817(defense response to fungus, incompatible interaction);GO:0015979(photosynthesis);GO:0042742(d…	00195(Photosynthesis);00195(Photosynthesis)	K02641	up
AT1G42970	AT1G42970		AT1G42970.1	GO:0003729(mRNA binding);GO:0004365(glyceraldehyde-3-phosphate dehydrogenase (NAD+) (phosphorylating) activity);GO:0005634(nucleus);GO:0006006(glucose metabolic process);GO:0009409(response to cold);GO:0009416(response to light stimulus);GO:0009507(chloroplast);GO:0009535(chloroplast thylakoid membrane);GO:0009570(chloroplast stroma);GO:0009744(response to sucrose);GO:0009941(chloroplast envelope…	00710(Carbon fixation in photosynthetic organisms)	K05298	up
AT3G22400	AT3G22400		AT3G22400.1	GO:0005737(cytoplasm);GO:0010311(lateral root formation);GO:0016702(oxidoreductase activity, acting on single donors with incorporation of molecular oxygen, incorporation of two atoms of oxygen);GO:0031408(oxylipin biosynthetic process);GO:0034440(lipid oxidation);GO:0048364(root development);GO:1900366(negative regulation of defense response to insect);GO:1990136(linoleate 9S-lipoxygenase activi…	00591(Linoleic acid metabolism)	K15718	up
AT1G59850	AT1G59850	842279	AT1G59850.1	GO:0005634(nucleus);GO:0005874(microtubule);GO:0008017(microtubule binding);GO:0008150(biological_process)	NA	NA	up
AT5G58900	AT5G58900	836007	AT5G58900.1	GO:0000976(transcription regulatory region sequence-specific DNA binding);GO:0003700(DNA-binding transcription factor activity);GO:0005634(nucleus);GO:0006355(regulation of transcription, DNA-templated)	NA	NA	up
AT3G13190	AT3G13190	820509	AT3G13190.2;AT3G13190.1;AT3G13190.3	GO:0005737(cytoplasm);GO:0005829(cytosol);GO:0009903(chloroplast avoidance movement);GO:0009904(chloroplast accumulation movement);GO:0009904(chloroplast accumulation movement)	NA	NA	up
AT1G19350	AT1G19350		AT1G19350.4;AT1G19350.3;AT1G19350.1;AT1G19350.5	GO:0000978(RNA polymerase II cis-regulatory region sequence-specific DNA binding);GO:0003677(DNA binding);GO:0003700(DNA-binding transcription factor activity);GO:0005515(protein binding);GO:0005634(nucleus);GO:0005737(cytoplasm);GO:0005829(cytosol);GO:0006351(transcription, DNA-templated);GO:0006355(regulation of transcription, DNA-templated);GO:0009507(chloroplast);GO:0009742(brassinosteroid me…	04075(Plant hormone signal transduction);04075(Plant hormone signal transduction)	K14503	up
AT1G15215	AT1G15215		AT1G15215.2;AT1G15215.3;AT1G15215.1	GO:0003682(chromatin binding);GO:0005634(nucleus);GO:0006306(DNA methylation);GO:0006346(DNA methylation-dependent heterochromatin assembly);GO:0031047(gene silencing by RNA);GO:0031047(gene silencing by RNA)	NA	NA	up
AT5G04310	AT5G04310	830310	AT5G04310.1	GO:0005576(extracellular region);GO:0030570(pectate lyase activity);GO:0031225(anchored component of membrane);GO:0045490(pectin catabolic process)	00040(Pentose and glucuronate interconversions)	K01728	up
AT5G43860	AT5G43860		AT5G43860.1	GO:0009507(chloroplast);GO:0015996(chlorophyll catabolic process);GO:0047746(chlorophyllase activity);GO:0102293(pheophytinase b activity)	00860(Porphyrin and chlorophyll metabolism)	K08099	up
AT5G43870	AT5G43870	834409	AT5G43870.1	GO:0005634(nucleus);GO:0005802(trans-Golgi network);GO:0005886(plasma membrane);GO:0006892(post-Golgi vesicle-mediated transport);GO:0007165(signal transduction);GO:0009734(auxin-activated signaling pathway);GO:0010087(phloem or xylem histogenesis);GO:0010305(leaf vascular tissue pattern formation);GO:0035091(phosphatidylinositol binding)	NA	NA	up
AT2G27060	AT2G27060	817248	AT2G27060.1	GO:0004672(protein kinase activity);GO:0005524(ATP binding);GO:0005886(plasma membrane);GO:0006468(protein phosphorylation);GO:0009507(chloroplast)	NA	NA	up
AT3G54780	AT3G54780	824643	AT3G54780.3;AT3G54780.1	GO:0005576(extracellular region);GO:0005886(plasma membrane);GO:0005886(plasma membrane)	00563(Glycosylphosphatidylinositol(GPI)-anchor biosynthesis);00563(Glycosylphosphatidylinositol(GPI)-anchor biosynthesis)	K03857	up
AT5G44585	AT5G44585	6241037	AT5G44585.1	GO:0003674(molecular_function);GO:0008150(biological_process)	NA	NA	up
AT3G02110	AT3G02110		AT3G02110.1	GO:0004185(serine-type carboxypeptidase activity);GO:0005576(extracellular region);GO:0005773(vacuole)	NA	NA	up
AT2G24645	AT2G24645	10723071	AT2G24645.1	GO:0005634(nucleus);GO:0009507(chloroplast)	NA	NA	up
AT4G16141	AT4G16141	827301	AT4G16141.1	GO:0005634(nucleus);GO:0006355(regulation of transcription, DNA-templated);GO:0008270(zinc ion binding);GO:0030154(cell differentiation);GO:0043565(sequence-specific DNA binding)	NA	NA	up
AT5G44660	AT5G44660	834495	AT5G44660.1	GO:0003674(molecular_function);GO:0005634(nucleus);GO:0009535(chloroplast thylakoid membrane);GO:0048564(photosystem I assembly);GO:0080183(response to photooxidative stress)	NA	NA	up
AT4G40060	AT4G40060		AT4G40060.1	GO:0003700(DNA-binding transcription factor activity);GO:0005634(nucleus);GO:0009637(response to blue light);GO:0030308(negative regulation of cell growth);GO:0043565(sequence-specific DNA binding);GO:0045893(positive regulation of transcription, DNA-templated);GO:0048510(regulation of timing of transition from vegetative to reproductive phase);GO:0048573(photoperiodism, flowering)	NA	NA	up
AT5G60800	AT5G60800	836201	AT5G60800.1;AT5G60800.2	GO:0005634(nucleus);GO:0005730(nucleolus);GO:0005886(plasma membrane);GO:0008270(zinc ion binding);GO:0009910(negative regulation of flower development);GO:0030001(metal ion transport);GO:0030001(metal ion transport)	NA	NA	up
AT2G28605	AT2G28605	817409	AT2G28605.1	GO:0005509(calcium ion binding);GO:0009507(chloroplast);GO:0009579(thylakoid);GO:0009654(photosystem II oxygen evolving complex);GO:0015979(photosynthesis);GO:0019898(extrinsic component of membrane)	NA	NA	up
AT3G14840	AT3G14840	820713	AT3G14840.2;AT3G14840.1	GO:0004674(protein serine/threonine kinase activity);GO:0005515(protein binding);GO:0005576(extracellular region);GO:0005829(cytosol);GO:0005886(plasma membrane);GO:0009506(plasmodesma);GO:0009861(jasmonic acid and ethylene-dependent systemic resistance);GO:0045088(regulation of innate immune response);GO:0046777(protein autophosphorylation);GO:0046777(protein autophosphorylation)	NA	NA	up
AT3G01690	AT3G01690	821094	AT3G01690.1	GO:0005634(nucleus)	NA	NA	up
AT3G05650	AT3G05650		AT3G05650.1	GO:0005576(extracellular region);GO:0007165(signal transduction);GO:0016301(kinase activity)	04016(MAPK signaling pathway - plant)	K20718	up
AT5G42530	AT5G42530	834260	AT5G42530.1	GO:0003674(molecular_function);GO:0005739(mitochondrion);GO:0008150(biological_process)	NA	NA	up
AT3G29642.1	AT3G29642.1		AT3G29642.1	NA	NA	NA	up
AT1G72416	AT1G72416	3767688	AT1G72416.1;AT1G72416.3;AT1G72416.2;AT1G72416.4;AT1G72416.5	GO:0005737(cytoplasm);GO:0005737(cytoplasm)	NA	NA	up
AT4G19170	AT4G19170		AT4G19170.1	GO:0005515(protein binding);GO:0005829(cytosol);GO:0009507(chloroplast);GO:0009570(chloroplast stroma);GO:0010287(plastoglobule);GO:0010436(carotenoid dioxygenase activity);GO:0016121(carotene catabolic process)	00906(Carotenoid biosynthesis)	K09840	up
AT1G69160	AT1G69160	843247	AT1G69160.1	GO:0003674(molecular_function);GO:0005739(mitochondrion);GO:0005886(plasma membrane);GO:0010929(positive regulation of auxin mediated signaling pathway);GO:0060918(auxin transport)	NA	NA	up
AT2G40480	AT2G40480	818643	AT2G40480.1	GO:0003674(molecular_function);GO:0005634(nucleus);GO:0005829(cytosol);GO:0009903(chloroplast avoidance movement);GO:0009904(chloroplast accumulation movement)	NA	NA	up
AT5G13400	AT5G13400	831181	AT5G13400.1	GO:0009507(chloroplast)	NA	NA	up
AT1G70940	AT1G70940		AT1G70940.1	GO:0005739(mitochondrion);GO:0005783(endoplasmic reticulum);GO:0005886(plasma membrane);GO:0007389(pattern specification process);GO:0009416(response to light stimulus);GO:0009606(tropism);GO:0009630(gravitropism);GO:0009926(auxin polar transport);GO:0009958(positive gravitropism);GO:0009986(cell surface);GO:0010082(regulation of root meristem growth);GO:0010252(auxin homeostasis);GO:0010315(auxi…	NA	NA	up
AT3G56570	AT3G56570	824824	AT3G56570.1	GO:0005634(nucleus);GO:0016279(protein-lysine N-methyltransferase activity);GO:0018026(peptidyl-lysine monomethylation)	NA	NA	up
AT2G26910	AT2G26910		AT2G26910.1	GO:0005777(peroxisome);GO:0005886(plasma membrane);GO:0016887(ATPase activity);GO:0042626(ATPase-coupled transmembrane transporter activity);GO:0080051(cutin transport)	02010(ABC transporters)	K05681	up
AT1G60800	AT1G60800		AT1G60800.1	GO:0005515(protein binding);GO:0005886(plasma membrane);GO:0006468(protein phosphorylation);GO:0007639(homeostasis of number of meristem cells);GO:0009507(chloroplast);GO:0015026(coreceptor activity);GO:0016301(kinase activity);GO:0048653(anther development)	NA	NA	up
AT5G46280	AT5G46280		AT5G46280.1	GO:0000347(THO complex);GO:0000727(double-strand break repair via break-induced replication);GO:0000790(nuclear chromatin);GO:0003678(DNA helicase activity);GO:0003688(DNA replication origin binding);GO:0003697(single-stranded DNA binding);GO:0005515(protein binding);GO:0005634(nucleus);GO:0006267(pre-replicative complex assembly involved in nuclear cell cycle DNA replication);GO:0006268(DNA unwi…	03030(DNA replication)	K02541	up
AT5G27890	AT5G27890	832853	AT5G27890.1	GO:0003674(molecular_function);GO:0005634(nucleus);GO:0008150(biological_process)	NA	NA	up
AT3G17170	AT3G17170		AT3G17170.1	GO:0003735(structural constituent of ribosome);GO:0022627(cytosolic small ribosomal subunit);GO:0070181(small ribosomal subunit rRNA binding)	NA	NA	up
AT1G45229	AT1G45229	6240863	AT1G45229.1	GO:0003674(molecular_function);GO:0005739(mitochondrion);GO:0008150(biological_process)	NA	NA	up
AT4G29990	AT4G29990	829122	AT4G29990.1	GO:0004672(protein kinase activity);GO:0005524(ATP binding);GO:0006468(protein phosphorylation)	NA	NA	up
AT1G17850	AT1G17850	838364	AT1G17850.2	GO:0003674(molecular_function);GO:0008150(biological_process);GO:0009507(chloroplast)	NA	NA	up
AT3G63110	AT3G63110		AT3G63110.1	GO:0005634(nucleus);GO:0005739(mitochondrion);GO:0006400(tRNA modification);GO:0009507(chloroplast);GO:0009536(plastid);GO:0009691(cytokinin biosynthetic process);GO:0009824(AMP dimethylallyltransferase activity);GO:0052381(tRNA dimethylallyltransferase activity);GO:0052622(ATP dimethylallyltransferase activity);GO:0052623(ADP dimethylallyltransferase activity)	00908(Zeatin biosynthesis)	K10760	up
AT5G59050	AT5G59050	836022	AT5G59050.1;AT5G59050.2	GO:0003674(molecular_function);GO:0005634(nucleus);GO:0008150(biological_process);GO:0008150(biological_process)	NA	NA	up
AT1G70280	AT1G70280	843364	AT1G70280.2;AT1G70280.1	GO:0003674(molecular_function);GO:0005576(extracellular region);GO:0005634(nucleus);GO:0008150(biological_process);GO:0008150(biological_process)	NA	NA	up
AT4G21850	AT4G21850		AT4G21850.1;AT4G21850.2	GO:0005739(mitochondrion);GO:0005829(cytosol);GO:0006979(response to oxidative stress);GO:0009507(chloroplast);GO:0030091(protein repair);GO:0033743(peptide-methionine (R)-S-oxide reductase activity);GO:0033743(peptide-methionine (R)-S-oxide reductase activity)	NA	NA	up
AT1G23090	AT1G23090		AT1G23090.1	GO:0005887(integral component of plasma membrane);GO:0008271(secondary active sulfate transmembrane transporter activity);GO:0009507(chloroplast);GO:0015116(sulfate transmembrane transporter activity);GO:0015301(anion:anion antiporter activity)	NA	NA	up
AT1G65230	AT1G65230	842830	AT1G65230.1	GO:0003674(molecular_function);GO:0008150(biological_process);GO:0009507(chloroplast)	NA	NA	up
AT1G07320	AT1G07320		AT1G07320.1;AT1G07320.3;AT1G07320.2	GO:0000311(plastid large ribosomal subunit);GO:0003729(mRNA binding);GO:0003735(structural constituent of ribosome);GO:0005576(extracellular region);GO:0005634(nucleus);GO:0006412(translation);GO:0008266(poly(U) RNA binding);GO:0009507(chloroplast);GO:0009535(chloroplast thylakoid membrane);GO:0009547(plastid ribosome);GO:0009570(chloroplast stroma);GO:0009579(thylakoid);GO:0022626(cytosolic ribo…	03010(Ribosome);03010(Ribosome)	K02926	up
AT4G00360	AT4G00360		AT4G00360.1	GO:0005506(iron ion binding);GO:0005515(protein binding);GO:0005576(extracellular region);GO:0006631(fatty acid metabolic process);GO:0018685(alkane 1-monooxygenase activity);GO:0020037(heme binding);GO:0070330(aromatase activity)	00073(Cutin, suberine and wax biosynthesis)	K15398	up
AT4G22170	AT4G22170	828307	AT4G22170.1	GO:0003674(molecular_function);GO:0005634(nucleus);GO:0008150(biological_process)	00300(Lysine biosynthesis)	K10206	up
AT2G13550	AT2G13550	815841	AT2G13550.1	GO:0003674(molecular_function);GO:0005739(mitochondrion);GO:0008150(biological_process)	NA	NA	up
AT5G45472	AT5G45472	10723036	AT5G45472.1	NA	03013(RNA transport)	K00784	up
AT4G39550	AT4G39550	830109	AT4G39550.1	GO:0003674(molecular_function);GO:0005737(cytoplasm);GO:0016567(protein ubiquitination)	NA	NA	up
AT2G43150	AT2G43150	818917	AT2G43150.1	GO:0005199(structural constituent of cell wall);GO:0009664(plant-type cell wall organization)	NA	NA	up
AT2G04795	AT2G04795	815023	AT2G04795.1	GO:0003674(molecular_function);GO:0006979(response to oxidative stress)	NA	NA	up
AT5G40380	AT5G40380		AT5G40380.1	GO:0004672(protein kinase activity);GO:0005524(ATP binding);GO:0006468(protein phosphorylation);GO:0009507(chloroplast);GO:0016301(kinase activity);GO:0016310(phosphorylation)	NA	NA	up
AT2G45340	AT2G45340	819142	AT2G45340.1	GO:0005515(protein binding);GO:0005524(ATP binding);GO:0005886(plasma membrane);GO:0006468(protein phosphorylation)	NA	NA	up
AT2G33810	AT2G33810		AT2G33810.1	GO:0003677(DNA binding);GO:0003700(DNA-binding transcription factor activity);GO:0005634(nucleus);GO:0009908(flower development);GO:0009911(positive regulation of flower development);GO:0010228(vegetative to reproductive phase transition of meristem);GO:0010229(inflorescence development);GO:0010321(regulation of vegetative phase change)	NA	NA	up
AT2G12461	AT2G12461	6240345	AT2G12461.1	GO:0005739(mitochondrion)	NA	NA	up
AT3G16470	AT3G16470		AT3G16470.3;AT3G16470.1;AT3G16470.2	GO:0005515(protein binding);GO:0005634(nucleus);GO:0005737(cytoplasm);GO:0005773(vacuole);GO:0005829(cytosol);GO:0009409(response to cold);GO:0009506(plasmodesma);GO:0009507(chloroplast);GO:0009611(response to wounding);GO:0009753(response to jasmonic acid);GO:0010228(vegetative to reproductive phase transition of meristem);GO:0030246(carbohydrate binding);GO:0030246(carbohydrate binding)	NA	NA	up
AT1G14780	AT1G14780	838043	AT1G14780.1	GO:0003674(molecular_function);GO:0005634(nucleus);GO:0005886(plasma membrane);GO:0006955(immune response);GO:0009626(plant-type hypersensitive response)	NA	NA	up
AT5G54610	AT5G54610		AT5G54610.1	GO:0009751(response to salicylic acid);GO:0045087(innate immune response)	NA	NA	up
AT3G61210	AT3G61210	825293	AT3G61210.1	NA	NA	NA	up
AT4G32290	AT4G32290	829363	AT4G32290.1	GO:0016020(membrane);GO:0016757(transferase activity, transferring glycosyl groups)	NA	NA	up
AT1G75240	AT1G75240		AT1G75240.1	GO:0000976(transcription regulatory region sequence-specific DNA binding);GO:0003677(DNA binding);GO:0003700(DNA-binding transcription factor activity);GO:0005515(protein binding);GO:0005634(nucleus);GO:0009737(response to abscisic acid);GO:0042803(protein homodimerization activity);GO:0045893(positive regulation of transcription, DNA-templated)	NA	NA	up
AT3G26470	AT3G26470	822252	AT3G26470.1	GO:0003674(molecular_function);GO:0005739(mitochondrion);GO:0050832(defense response to fungus)	03008(Ribosome biogenesis in eukaryotes)	K14552	up
AT2G35370	AT2G35370		AT2G35370.1	GO:0004375(glycine dehydrogenase (decarboxylating) activity);GO:0005634(nucleus);GO:0005739(mitochondrion);GO:0005783(endoplasmic reticulum);GO:0005829(cytosol);GO:0005960(glycine cleavage complex);GO:0009579(thylakoid);GO:0009853(photorespiration);GO:0019464(glycine decarboxylation via glycine cleavage system)	00630(Glyoxylate and dicarboxylate metabolism);00260(Glycine, serine and threonine metabolism)	K02437	up
AT5G19740	AT5G19740	832094	AT5G19740.1	GO:0004180(carboxypeptidase activity);GO:0005773(vacuole);GO:0005783(endoplasmic reticulum);GO:0005886(plasma membrane);GO:0010073(meristem maintenance)	NA	NA	up
AT1G58070	AT1G58070	842174	AT1G58070.1	GO:0005634(nucleus);GO:0005829(cytosol);GO:0005886(plasma membrane);GO:0009903(chloroplast avoidance movement);GO:0009904(chloroplast accumulation movement);GO:0051015(actin filament binding)	NA	NA	up
AT1G29920	AT1G29920		AT1G29920.1	GO:0003729(mRNA binding);GO:0005515(protein binding);GO:0005634(nucleus);GO:0009416(response to light stimulus);GO:0009507(chloroplast);GO:0009535(chloroplast thylakoid membrane);GO:0009579(thylakoid);GO:0009750(response to fructose);GO:0009768(photosynthesis, light harvesting in photosystem I);GO:0009941(chloroplast envelope);GO:0010287(plastoglobule);GO:0016168(chlorophyll binding);GO:0048046(a…	00196(Photosynthesis - antenna proteins)	K08912	up
AT1G05950	AT1G05950	837105	AT1G05950.1	GO:0003674(molecular_function);GO:0005634(nucleus);GO:0008150(biological_process)	NA	NA	up
AT1G19340	AT1G19340	838516	AT1G19340.1	GO:0003676(nucleic acid binding);GO:0005634(nucleus);GO:0008168(methyltransferase activity);GO:0009007(site-specific DNA-methyltransferase (adenine-specific) activity);GO:0032259(methylation)	03410(Base excision repair)	K01246	up
AT1G66960	AT1G66960		AT1G66960.1	GO:0000250(lanosterol synthase activity);GO:0005634(nucleus);GO:0005739(mitochondrion);GO:0005811(lipid droplet);GO:0016104(triterpenoid biosynthetic process);GO:0042300(beta-amyrin synthase activity)	NA	NA	up
AT3G49260	AT3G49260		AT3G49260.1;AT3G49260.2;AT3G49260.3	GO:0005634(nucleus);GO:0008150(biological_process);GO:0008150(biological_process)	NA	NA	up
AT1G05460	AT1G05460		AT1G05460.1	GO:0003723(RNA binding);GO:0003724(RNA helicase activity);GO:0005515(protein binding);GO:0005737(cytoplasm);GO:0005829(cytosol);GO:0009616(virus induced gene silencing);GO:0035194(post-transcriptional gene silencing by RNA);GO:0043186(P granule)	NA	NA	up
AT3G22968	AT3G22968		AT3G22968.1	NA	NA	NA	up
AT4G33220	AT4G33220		AT4G33220.1	GO:0005576(extracellular region);GO:0030599(pectinesterase activity);GO:0042545(cell wall modification);GO:0045490(pectin catabolic process);GO:0046910(pectinesterase inhibitor activity);GO:0050829(defense response to Gram-negative bacterium)	00040(Pentose and glucuronate interconversions)	K01051	up
AT1G75500	AT1G75500		AT1G75500.1	GO:0005739(mitochondrion);GO:0005774(vacuolar membrane);GO:0005886(plasma membrane);GO:0009705(plant-type vacuole membrane);GO:0009826(unidimensional cell growth);GO:0009834(plant-type secondary cell wall biogenesis);GO:0010315(auxin efflux);GO:0022857(transmembrane transporter activity);GO:0090355(positive regulation of auxin metabolic process);GO:0090358(positive regulation of tryptophan metabo…	NA	NA	up
AT5G01200	AT5G01200	831676	AT5G01200.1	GO:0000976(transcription regulatory region sequence-specific DNA binding);GO:0003700(DNA-binding transcription factor activity);GO:0005634(nucleus);GO:0006355(regulation of transcription, DNA-templated)	NA	NA	up
AT2G30070	AT2G30070		AT2G30070.1	GO:0006813(potassium ion transport);GO:0015079(potassium ion transmembrane transporter activity);GO:0016020(membrane);GO:0071805(potassium ion transmembrane transport)	NA	NA	up
AT4G32340	AT4G32340	829368	AT4G32340.1	GO:0003674(molecular_function);GO:0005575(cellular_component);GO:0008150(biological_process)	NA	NA	up
AT1G03870	AT1G03870		AT1G03870.1	GO:0005576(extracellular region);GO:0005886(plasma membrane);GO:0009834(plant-type secondary cell wall biogenesis);GO:0031225(anchored component of membrane);GO:0046658(anchored component of plasma membrane);GO:0099503(secretory vesicle)	NA	NA	up
AT3G23830	AT3G23830		AT3G23830.2;AT3G23830.1	GO:0003690(double-stranded DNA binding);GO:0003697(single-stranded DNA binding);GO:0003723(RNA binding);GO:0005739(mitochondrion);GO:0005829(cytosol);GO:0006970(response to osmotic stress);GO:0009409(response to cold);GO:0009414(response to water deprivation);GO:0009651(response to salt stress);GO:1900864(mitochondrial RNA modification);GO:1900864(mitochondrial RNA modification)	03010(Ribosome);03010(Ribosome)	K02965	up
AT5G35490	AT5G35490		AT5G35490.1	GO:0003674(molecular_function);GO:0008150(biological_process)	NA	NA	up
AT1G01110	AT1G01110		AT1G01110.2;AT1G01110.1	GO:0003674(molecular_function);GO:0005634(nucleus);GO:0005634(nucleus)	NA	NA	up
AT2G18196	AT2G18196	816334	AT2G18196.1	GO:0005886(plasma membrane);GO:0030001(metal ion transport)	NA	NA	up
AT3G23010	AT3G23010		AT3G23010.1	GO:0005886(plasma membrane);GO:0007165(signal transduction)	04016(MAPK signaling pathway - plant)	K20718	up
AT1G30840	AT1G30840		AT1G30840.1	GO:0005345(purine nucleobase transmembrane transporter activity);GO:0006863(purine nucleobase transport);GO:0015211(purine nucleoside transmembrane transporter activity);GO:0016020(membrane)	NA	NA	up
AT2G42530	AT2G42530		AT2G42530.1	GO:0005534(galactose binding);GO:0005829(cytosol);GO:0008289(lipid binding);GO:0009409(response to cold);GO:0009507(chloroplast);GO:0009570(chloroplast stroma);GO:0009631(cold acclimation);GO:0009737(response to abscisic acid);GO:0009941(chloroplast envelope);GO:0010150(leaf senescence);GO:0050832(defense response to fungus)	00196(Photosynthesis - antenna proteins)	K08917	up
AT5G36700	AT5G36700		AT5G36700.1;AT5G36700.4;AT5G36700.2;AT5G36700.3	GO:0008967(phosphoglycolate phosphatase activity);GO:0009507(chloroplast);GO:0009536(plastid);GO:0009570(chloroplast stroma);GO:0016311(dephosphorylation);GO:0016791(phosphatase activity);GO:0016791(phosphatase activity)	00630(Glyoxylate and dicarboxylate metabolism);00630(Glyoxylate and dicarboxylate metabolism)	K19269	up
AT5G41180	AT5G41180	834120	AT5G41180.1	GO:0004672(protein kinase activity);GO:0005515(protein binding);GO:0005524(ATP binding);GO:0005634(nucleus);GO:0006468(protein phosphorylation);GO:0009507(chloroplast)	NA	NA	up
AT2G27385	AT2G27385	817283	AT2G27385.1;AT2G27385.3	GO:0003674(molecular_function);GO:0008150(biological_process);GO:0009507(chloroplast);GO:0009507(chloroplast)	NA	NA	up
AT3G05800	AT3G05800		AT3G05800.1	GO:0003700(DNA-binding transcription factor activity);GO:0005634(nucleus);GO:0006355(regulation of transcription, DNA-templated);GO:0009742(brassinosteroid mediated signaling pathway);GO:0046983(protein dimerization activity)	NA	NA	up
AT2G17036	AT2G17036	816208	AT2G17036.1	GO:0003674(molecular_function);GO:0008150(biological_process)	NA	NA	up
AT3G23110	AT3G23110		AT3G23110.1	GO:0005576(extracellular region);GO:0007165(signal transduction);GO:0016301(kinase activity)	04016(MAPK signaling pathway - plant)	K20718	up
AT2G29290	AT2G29290	817478	AT2G29290.2	GO:0005777(peroxisome)	00960(Tropane, piperidine and pyridine alkaloid biosynthesis)	K08081	up
AT1G78730	AT1G78730	844209	AT1G78730.1	GO:0003674(molecular_function);GO:0005634(nucleus);GO:0008150(biological_process)	NA	NA	up
AT3G61810	AT3G61810	825354	AT3G61810.1	GO:0004553(hydrolase activity, hydrolyzing O-glycosyl compounds);GO:0005576(extracellular region);GO:0005975(carbohydrate metabolic process);GO:0046658(anchored component of plasma membrane)	00500(Starch and sucrose metabolism)	K19891	up
AT3G53240	AT3G53240		AT3G53240.1	GO:0005576(extracellular region);GO:0005886(plasma membrane);GO:0007165(signal transduction)	NA	NA	up
AT4G13820	AT4G13820	827016	AT4G13820.1	GO:0005576(extracellular region);GO:0007165(signal transduction);GO:0016301(kinase activity)	04016(MAPK signaling pathway - plant)	K20718	up
AT5G67450	AT5G67450		AT5G67450.1	GO:0003677(DNA binding);GO:0003700(DNA-binding transcription factor activity);GO:0005634(nucleus);GO:0009409(response to cold);GO:0010200(response to chitin);GO:0042538(hyperosmotic salinity response);GO:0043565(sequence-specific DNA binding);GO:0045892(negative regulation of transcription, DNA-templated)	NA	NA	up
AT3G56480	AT3G56480	824815	AT3G56480.1	GO:0005634(nucleus);GO:0005886(plasma membrane);GO:0007015(actin filament organization);GO:0007623(circadian rhythm);GO:0010119(regulation of stomatal movement)	NA	NA	up
AT3G21480	AT3G21480	821702	AT3G21480.1	GO:0003674(molecular_function);GO:0005634(nucleus);GO:0008150(biological_process)	NA	NA	up
AT4G36270	AT4G36270	829784	AT4G36270.1	GO:0005634(nucleus)	NA	NA	up
AT5G14060	AT5G14060		AT5G14060.1;AT5G14060.2	GO:0004072(aspartate kinase activity);GO:0005737(cytoplasm);GO:0009067(aspartate family amino acid biosynthetic process);GO:0009088(threonine biosynthetic process);GO:0009089(lysine biosynthetic process via diaminopimelate);GO:0009090(homoserine biosynthetic process);GO:0009507(chloroplast);GO:0009570(chloroplast stroma);GO:0009570(chloroplast stroma)	00260(Glycine, serine and threonine metabolism);00270(Cysteine and methionine metabolism);00300(Lysine biosynthesis);00261(Monobactam biosynthesis);00261(Monobactam biosynthesis)	K00928	up
AT1G65490	AT1G65490	842861	AT1G65490.1	GO:0003674(molecular_function);GO:0005739(mitochondrion);GO:0005886(plasma membrane);GO:0009617(response to bacterium);GO:0071456(cellular response to hypoxia)	NA	NA	up
AT1G43650	AT1G43650		AT1G43650.1;AT1G43650.2	GO:0005886(plasma membrane);GO:0009507(chloroplast);GO:0022857(transmembrane transporter activity);GO:0022857(transmembrane transporter activity)	NA	NA	up
AT2G18570	AT2G18570	816372	AT2G18570.1	GO:0009507(chloroplast);GO:0016757(transferase activity, transferring glycosyl groups);GO:0016758(transferase activity, transferring hexosyl groups)	00940(Phenylpropanoid biosynthesis)	K12356	up
AT3G24430	AT3G24430		AT3G24430.1	GO:0005829(cytosol);GO:0009507(chloroplast);GO:0009570(chloroplast stroma);GO:0016226(iron-sulfur cluster assembly);GO:0051536(iron-sulfur cluster binding);GO:0051539(4 iron, 4 sulfur cluster binding)	NA	NA	up
AT2G05070	AT2G05070		AT2G05070.1	GO:0003729(mRNA binding);GO:0005739(mitochondrion);GO:0005774(vacuolar membrane);GO:0009269(response to desiccation);GO:0009409(response to cold);GO:0009416(response to light stimulus);GO:0009507(chloroplast);GO:0009517(PSII associated light-harvesting complex II);GO:0009522(photosystem I);GO:0009523(photosystem II);GO:0009534(chloroplast thylakoid);GO:0009535(chloroplast thylakoid membrane);GO:0…	00196(Photosynthesis - antenna proteins)	K08913	up
AT3G23450	AT3G23450	3768908	AT3G23450.1	GO:0003729(mRNA binding);GO:0005576(extracellular region);GO:0043069(negative regulation of programmed cell death)	NA	NA	up
AT5G05790	AT5G05790	830464	AT5G05790.1	GO:0003700(DNA-binding transcription factor activity);GO:0005634(nucleus);GO:0006355(regulation of transcription, DNA-templated)	NA	NA	up
AT5G07130	AT5G07130		AT5G07130.1	GO:0005507(copper ion binding);GO:0005576(extracellular region);GO:0016491(oxidoreductase activity);GO:0052716(hydroquinone:oxygen oxidoreductase activity)	NA	NA	up
AT4G27490	AT4G27490		AT4G27490.1	GO:0000176(nuclear exosome (RNase complex));GO:0000177(cytoplasmic exosome (RNase complex));GO:0005634(nucleus);GO:0005730(nucleolus);GO:0005737(cytoplasm);GO:0008408(3'-5' exonuclease activity);GO:0009507(chloroplast);GO:0009845(seed germination);GO:0016075(rRNA catabolic process);GO:0034427(nuclear-transcribed mRNA catabolic process, exonucleolytic, 3'-5');GO:0034475(U4 snRNA 3'-end processing)…	03018(RNA degradation)	K12587	up
AT3G44740	AT3G44740	823604	AT3G44740.1	GO:0004820(glycine-tRNA ligase activity);GO:0005524(ATP binding);GO:0005737(cytoplasm);GO:0005739(mitochondrion);GO:0006426(glycyl-tRNA aminoacylation);GO:0009507(chloroplast);GO:0070150(mitochondrial glycyl-tRNA aminoacylation)	00970(Aminoacyl-tRNA biosynthesis)	K01880	up
AT2G24850	AT2G24850		AT2G24850.1	GO:0004838(L-tyrosine:2-oxoglutarate aminotransferase activity);GO:0005737(cytoplasm);GO:0006520(cellular amino acid metabolic process);GO:0009058(biosynthetic process);GO:0009611(response to wounding);GO:0009753(response to jasmonic acid);GO:0030170(pyridoxal phosphate binding)	00270(Cysteine and methionine metabolism);00350(Tyrosine metabolism);00360(Phenylalanine metabolism);00400(Phenylalanine, tyrosine and tryptophan biosynthesis);00130(Ubiquinone and other terpenoid-quinone biosynthesis);00950(Isoquinoline alkaloid biosynthesis);00960(Tropane, piperidine and pyridine alkaloid biosynthesis)	K00815	up
AT1G74550	AT1G74550		AT1G74550.1	GO:0005506(iron ion binding);GO:0008216(spermidine metabolic process);GO:0009507(chloroplast);GO:0020037(heme binding);GO:0072547(tricoumaroylspermidine meta-hydroxylase activity);GO:0072548(dicoumaroyl monocaffeoyl spermidine meta-hydroxylase activity);GO:0072549(monocoumaroyl dicaffeoyl spermidine meta-hydroxylase activity)	00940(Phenylpropanoid biosynthesis)	K15506	up
AT4G32260	AT4G32260		AT4G32260.1	GO:0003729(mRNA binding);GO:0005886(plasma membrane);GO:0009507(chloroplast);GO:0009534(chloroplast thylakoid);GO:0009535(chloroplast thylakoid membrane);GO:0009579(thylakoid);GO:0009941(chloroplast envelope);GO:0015078(proton transmembrane transporter activity);GO:0015986(ATP synthesis coupled proton transport);GO:0042742(defense response to bacterium);GO:0045263(proton-transporting ATP synthase…	00190(Oxidative phosphorylation);00195(Photosynthesis)	K02109	up
AT3G59670	AT3G59670	825136	AT3G59670.1	GO:0005634(nucleus)	NA	NA	up
AT3G27980	AT3G27980	822422	AT3G27980.1	GO:0030599(pectinesterase activity);GO:0042545(cell wall modification);GO:0045490(pectin catabolic process);GO:0046910(pectinesterase inhibitor activity)	00040(Pentose and glucuronate interconversions)	K01051	up
AT1G19835	AT1G19835	838571	AT1G19835.1	GO:0005515(protein binding);GO:0005737(cytoplasm);GO:0005886(plasma membrane);GO:0008017(microtubule binding);GO:0010090(trichome morphogenesis);GO:0046785(microtubule polymerization);GO:0055028(cortical microtubule)	NA	NA	up
AT2G15080	AT2G15080		AT2G15080.1;AT2G15080.2	GO:0005576(extracellular region);GO:0007165(signal transduction);GO:0016301(kinase activity);GO:0016301(kinase activity)	04016(MAPK signaling pathway - plant);04016(MAPK signaling pathway - plant)	K20718	up
AT5G19530	AT5G19530		AT5G19530.1	GO:0005634(nucleus);GO:0005737(cytoplasm);GO:0006596(polyamine biosynthetic process);GO:0009826(unidimensional cell growth);GO:0009926(auxin polar transport);GO:0010087(phloem or xylem histogenesis);GO:0010487(thermospermine synthase activity);GO:0016768(spermine synthase activity);GO:0048759(xylem vessel member cell differentiation)	NA	NA	up
AT4G36280	AT4G36280		AT4G36280.1	GO:0003677(DNA binding);GO:0003723(RNA binding);GO:0004519(endonuclease activity);GO:0005515(protein binding);GO:0005634(nucleus);GO:0006282(regulation of DNA repair);GO:0009626(plant-type hypersensitive response);GO:0016887(ATPase activity);GO:0051607(defense response to virus);GO:1900426(positive regulation of defense response to bacterium);GO:1901672(positive regulation of systemic acquired re…	NA	NA	up
AT2G46225	AT2G46225		AT2G46225.1;AT2G46225.3;AT2G46225.2	GO:0005515(protein binding);GO:0005737(cytoplasm);GO:0010090(trichome morphogenesis);GO:0031209(SCAR complex);GO:0045010(actin nucleation);GO:0045010(actin nucleation)	NA	NA	up
AT3G10110	AT3G10110		AT3G10110.1	GO:0008320(protein transmembrane transporter activity);GO:0009507(chloroplast);GO:0009793(embryo development ending in seed dormancy);GO:0030943(mitochondrion targeting sequence binding);GO:0042721(TIM22 mitochondrial import inner membrane insertion complex);GO:0045039(protein insertion into mitochondrial inner membrane)	NA	NA	up
AT5G44580	AT5G44580	834486	AT5G44580.1	GO:0003674(molecular_function);GO:0005739(mitochondrion);GO:0008150(biological_process)	NA	NA	up
AT1G07090	AT1G07090		AT1G07090.1	GO:0005634(nucleus);GO:0009299(mRNA transcription);GO:0009416(response to light stimulus);GO:0090698(post-embryonic plant morphogenesis)	04016(MAPK signaling pathway - plant);04075(Plant hormone signal transduction);04626(Plant-pathogen interaction)	K13413	up
AT5G19090	AT5G19090	832028	AT5G19090.1	GO:0005576(extracellular region);GO:0005634(nucleus);GO:0009506(plasmodesma);GO:0030001(metal ion transport)	NA	NA	up
AT4G12917	AT4G12917	5008136	AT4G12917.1	GO:0003674(molecular_function);GO:0005575(cellular_component);GO:0008150(biological_process)	NA	NA	up
AT1G80280	AT1G80280	844368	AT1G80280.1	GO:0005737(cytoplasm);GO:0016787(hydrolase activity)	NA	NA	up
AT2G34420	AT2G34420		AT2G34420.1	GO:0003729(mRNA binding);GO:0005783(endoplasmic reticulum);GO:0009416(response to light stimulus);GO:0009507(chloroplast);GO:0009534(chloroplast thylakoid);GO:0009535(chloroplast thylakoid membrane);GO:0009579(thylakoid);GO:0009768(photosynthesis, light harvesting in photosystem I);GO:0009769(photosynthesis, light harvesting in photosystem II);GO:0009941(chloroplast envelope);GO:0010287(plastoglo…	00196(Photosynthesis - antenna proteins)	K08912	up
AT4G39720	AT4G39720	830127	AT4G39720.1	GO:0003674(molecular_function);GO:0005634(nucleus);GO:0008150(biological_process)	NA	NA	up
AT1G74580	AT1G74580	843798	AT1G74580.1	GO:0003674(molecular_function);GO:0005739(mitochondrion);GO:0008150(biological_process)	NA	NA	up
AT1G55790	AT1G55790	842028	AT1G55790.1	GO:0005634(nucleus);GO:0005737(cytoplasm);GO:0070042(rRNA (uridine-N3-)-methyltransferase activity);GO:0070475(rRNA base methylation)	NA	NA	up
AT3G48440	AT3G48440	824003	AT3G48440.1	GO:0003729(mRNA binding);GO:0005634(nucleus);GO:0008150(biological_process)	04141(Protein processing in endoplasmic reticulum)	K08852	up
AT1G62590	AT1G62590	842556	AT1G62590.1	GO:0004016(adenylate cyclase activity);GO:0009507(chloroplast)	NA	NA	up
AT3G54730	AT3G54730	824638	AT3G54730.1;AT3G54730.2	GO:0003674(molecular_function);GO:0005739(mitochondrion);GO:0008150(biological_process);GO:0008150(biological_process)	NA	NA	up
AT4G16860	AT4G16860		AT4G16860.1	GO:0005515(protein binding);GO:0005634(nucleus);GO:0006952(defense response);GO:0007165(signal transduction);GO:0009409(response to cold);GO:0009507(chloroplast);GO:0009817(defense response to fungus, incompatible interaction);GO:0030275(LRR domain binding);GO:0043531(ADP binding);GO:0050135(NAD(P)+ nucleosidase activity);GO:0061809(NAD+ nucleotidase, cyclic ADP-ribose generating)	NA	NA	up
AT2G01990	AT2G01990	814730	AT2G01990.1	GO:0003674(molecular_function);GO:0005634(nucleus);GO:0007140(male meiotic nuclear division);GO:0007143(female meiotic nuclear division)	NA	NA	up
AT2G24300	AT2G24300	816966	AT2G24300.2;AT2G24300.1	GO:0003700(DNA-binding transcription factor activity);GO:0005516(calmodulin binding);GO:0005634(nucleus);GO:0043565(sequence-specific DNA binding);GO:0080142(regulation of salicylic acid biosynthetic process);GO:0080142(regulation of salicylic acid biosynthetic process)	NA	NA	up
AT4G04955	AT4G04955		AT4G04955.1	GO:0000256(allantoin catabolic process);GO:0004038(allantoinase activity);GO:0005737(cytoplasm);GO:0005783(endoplasmic reticulum);GO:0006145(purine nucleobase catabolic process);GO:0006995(cellular response to nitrogen starvation);GO:0008270(zinc ion binding);GO:0009507(chloroplast);GO:0010136(ureide catabolic process);GO:0050897(cobalt ion binding)	00230(Purine metabolism)	K01466	up
AT5G62900	AT5G62900	836410	AT5G62900.1	GO:0003674(molecular_function);GO:0005634(nucleus)	NA	NA	up
AT4G34260	AT4G34260		AT4G34260.1	GO:0004560(alpha-L-fucosidase activity);GO:0009507(chloroplast);GO:0047513(1,2-alpha-L-fucosidase activity);GO:0048046(apoplast)	00511(Other glycan degradation)	K15923	up
AT4G28706	AT4G28706	828990	AT4G28706.3;AT4G28706.2;AT4G28706.4;AT4G28706.1	GO:0005829(cytosol);GO:0009507(chloroplast);GO:0016773(phosphotransferase activity, alcohol group as acceptor);GO:0016773(phosphotransferase activity, alcohol group as acceptor)	00500(Starch and sucrose metabolism);00500(Starch and sucrose metabolism)	K01177	up
AT4G23060	AT4G23060		AT4G23060.1	GO:0005634(nucleus);GO:0009739(response to gibberellin)	NA	NA	up
AT1G13150	AT1G13150		AT1G13150.1	GO:0005506(iron ion binding);GO:0016705(oxidoreductase activity, acting on paired donors, with incorporation or reduction of molecular oxygen);GO:0020037(heme binding)	00073(Cutin, suberine and wax biosynthesis)	K15402	up
AT5G57570	AT5G57570	835861	AT5G57570.1	GO:0003674(molecular_function);GO:0005634(nucleus)	NA	NA	up
AT5G16410	AT5G16410	831502	AT5G16410.1	GO:0009507(chloroplast);GO:0016747(transferase activity, transferring acyl groups other than amino-acyl groups)	00940(Phenylpropanoid biosynthesis);00945(Stilbenoid, diarylheptanoid and gingerol biosynthesis);00941(Flavonoid biosynthesis)	K13065	up
AT1G68890	AT1G68890		AT1G68890.1	GO:0009063(cellular amino acid catabolic process);GO:0009234(menaquinone biosynthetic process);GO:0009507(chloroplast);GO:0030976(thiamine pyrophosphate binding);GO:0042372(phylloquinone biosynthetic process);GO:0042550(photosystem I stabilization);GO:0043748(O-succinylbenzoate synthase activity);GO:0070204(2-succinyl-5-enolpyruvyl-6-hydroxy-3-cyclohexene-1-carboxylic-acid synthase activity);GO:0…	00130(Ubiquinone and other terpenoid-quinone biosynthesis)	K14759	up
AT5G27120	AT5G27120	832770	AT5G27120.1	GO:0003729(mRNA binding);GO:0005634(nucleus);GO:0005730(nucleolus);GO:0009506(plasmodesma);GO:0030515(snoRNA binding);GO:0031428(box C/D snoRNP complex);GO:0032040(small-subunit processome)	03008(Ribosome biogenesis in eukaryotes)	K14565	up
AT5G54569	AT5G54569	6240592	AT5G54569.1	GO:0003674(molecular_function);GO:0005575(cellular_component);GO:0008150(biological_process)	00500(Starch and sucrose metabolism);00460(Cyanoamino acid metabolism);00940(Phenylpropanoid biosynthesis)	K01188	up
AT5G60670	AT5G60670	836188	AT5G60670.1	GO:0000027(ribosomal large subunit assembly);GO:0003729(mRNA binding);GO:0003735(structural constituent of ribosome);GO:0005737(cytoplasm);GO:0005829(cytosol);GO:0005840(ribosome);GO:0006412(translation);GO:0009536(plastid);GO:0015934(large ribosomal subunit);GO:0019843(rRNA binding);GO:0022625(cytosolic large ribosomal subunit);GO:0070180(large ribosomal subunit rRNA binding)	03010(Ribosome)	K02870	up
AT5G10180	AT5G10180		AT5G10180.1	GO:0005887(integral component of plasma membrane);GO:0008271(secondary active sulfate transmembrane transporter activity);GO:0008272(sulfate transport);GO:0009507(chloroplast);GO:0015116(sulfate transmembrane transporter activity);GO:0015301(anion:anion antiporter activity);GO:1902358(sulfate transmembrane transport)	NA	NA	up
AT4G12320	AT4G12320		AT4G12320.1	GO:0005506(iron ion binding);GO:0005783(endoplasmic reticulum);GO:0005829(cytosol);GO:0009507(chloroplast);GO:0020037(heme binding)	NA	NA	up
AT5G06670	AT5G06670	830555	AT5G06670.1	GO:0003777(microtubule motor activity);GO:0005871(kinesin complex);GO:0005874(microtubule);GO:0007018(microtubule-based movement);GO:0008017(microtubule binding);GO:0009507(chloroplast);GO:0016887(ATPase activity)	NA	NA	up
AT1G08840	AT1G08840		AT1G08840.2;AT1G08840.1	GO:0000784(nuclear chromosome, telomeric region);GO:0003723(RNA binding);GO:0005634(nucleus);GO:0005737(cytoplasm);GO:0006260(DNA replication);GO:0006281(DNA repair);GO:0006974(cellular response to DNA damage stimulus);GO:0009793(embryo development ending in seed dormancy);GO:0010073(meristem maintenance);GO:0017108(5'-flap endonuclease activity);GO:0017116(single-stranded DNA helicase activity);…	03030(DNA replication);03030(DNA replication)	K10742	up
AT5G41160	AT5G41160		AT5G41160.1	GO:0005345(purine nucleobase transmembrane transporter activity);GO:0006863(purine nucleobase transport);GO:0015211(purine nucleoside transmembrane transporter activity);GO:0016020(membrane)	NA	NA	up
AT1G14350	AT1G14350		AT1G14350.1;AT1G14350.2	GO:0000976(transcription regulatory region sequence-specific DNA binding);GO:0003700(DNA-binding transcription factor activity);GO:0003712(transcription coregulator activity);GO:0005515(protein binding);GO:0005634(nucleus);GO:0006355(regulation of transcription, DNA-templated);GO:0009553(embryo sac development);GO:0009554(megasporogenesis);GO:0009629(response to gravity);GO:0009733(response to au…	NA	NA	up
AT2G42370	AT2G42370	818838	AT2G42370.1	GO:0005634(nucleus)	NA	NA	up
AT3G18600	AT3G18600	821391	AT3G18600.1	GO:0000463(maturation of LSU-rRNA from tricistronic rRNA transcript (SSU-rRNA, 5.8S rRNA, LSU-rRNA));GO:0005634(nucleus);GO:0005730(nucleolus)	NA	NA	up
AT2G29980	AT2G29980		AT2G29980.1;AT2G29980.2	GO:0005783(endoplasmic reticulum);GO:0006629(lipid metabolic process);GO:0006636(unsaturated fatty acid biosynthetic process);GO:0009507(chloroplast);GO:0016717(oxidoreductase activity, acting on paired donors, with oxidation of a pair of donors resulting in the reduction of molecular oxygen to two molecules of water);GO:0042389(omega-3 fatty acid desaturase activity);GO:0055114(oxidation-reducti…	NA	NA	up
AT1G11280	AT1G11280	837670	AT1G11280.1;AT1G11280.2	GO:0004672(protein kinase activity);GO:0004674(protein serine/threonine kinase activity);GO:0005516(calmodulin binding);GO:0005524(ATP binding);GO:0005576(extracellular region);GO:0005886(plasma membrane);GO:0006468(protein phosphorylation);GO:0045087(innate immune response);GO:0048544(recognition of pollen);GO:0048544(recognition of pollen)	NA	NA	up
AT5G44575	AT5G44575	834485	AT5G44575.1	GO:0003674(molecular_function);GO:0005739(mitochondrion);GO:0008150(biological_process)	NA	NA	up
AT5G66350	AT5G66350		AT5G66350.1	GO:0000976(transcription regulatory region sequence-specific DNA binding);GO:0003677(DNA binding);GO:0003700(DNA-binding transcription factor activity);GO:0005515(protein binding);GO:0005634(nucleus);GO:0009555(pollen development);GO:0009739(response to gibberellin);GO:0009740(gibberellic acid mediated signaling pathway);GO:0009938(negative regulation of gibberellic acid mediated signaling pathwa…	NA	NA	up
AT5G46500	AT5G46500	834693	AT5G46500.1	GO:0003674(molecular_function);GO:0008150(biological_process)	NA	NA	up
AT5G05890	AT5G05890	830474	AT5G05890.1	GO:0005829(cytosol);GO:0016757(transferase activity, transferring glycosyl groups);GO:0050139(nicotinate-N-glucosyltransferase activity);GO:0080043(quercetin 3-O-glucosyltransferase activity);GO:0080044(quercetin 7-O-glucosyltransferase activity)	00908(Zeatin biosynthesis)	K13493	up
AT5G60970	AT5G60970		AT5G60970.1	GO:0003700(DNA-binding transcription factor activity);GO:0005515(protein binding);GO:0005634(nucleus);GO:0006355(regulation of transcription, DNA-templated);GO:0009408(response to heat);GO:0009965(leaf morphogenesis);GO:0010150(leaf senescence);GO:0030154(cell differentiation);GO:0043565(sequence-specific DNA binding);GO:0045962(positive regulation of development, heterochronic);GO:0048366(leaf d…	NA	NA	up
AT4G00690	AT4G00690		AT4G00690.1	GO:0005634(nucleus);GO:0016926(protein desumoylation);GO:0016929(SUMO-specific protease activity)	NA	NA	up
AT3G18490	AT3G18490		AT3G18490.1	GO:0005576(extracellular region);GO:0005783(endoplasmic reticulum);GO:0009414(response to water deprivation);GO:0009627(systemic acquired resistance);GO:0009737(response to abscisic acid);GO:0070001(aspartic-type peptidase activity)	NA	NA	up
AT5G52780	AT5G52780	835355	AT5G52780.1	GO:0003674(molecular_function);GO:0009507(chloroplast);GO:0009535(chloroplast thylakoid membrane);GO:0010258(NADH dehydrogenase complex (plastoquinone) assembly)	NA	NA	up
AT1G32060	AT1G32060		AT1G32060.1	GO:0005515(protein binding);GO:0005634(nucleus);GO:0009409(response to cold);GO:0009507(chloroplast);GO:0009535(chloroplast thylakoid membrane);GO:0009570(chloroplast stroma);GO:0009579(thylakoid);GO:0009941(chloroplast envelope);GO:0010319(stromule);GO:0016301(kinase activity);GO:0018119(peptidyl-cysteine S-nitrosylation);GO:0019253(reductive pentose-phosphate cycle);GO:0042742(defense response …	00710(Carbon fixation in photosynthetic organisms)	K00855	up
AT2G03590	AT2G03590		AT2G03590.1	GO:0005274(allantoin:proton symporter activity);GO:0005739(mitochondrion);GO:0015210(uracil transmembrane transporter activity);GO:0015505(uracil:cation symporter activity);GO:0015720(allantoin transport);GO:0015857(uracil transport);GO:0016020(membrane);GO:0043100(pyrimidine nucleobase salvage)	NA	NA	up
AT5G03150	AT5G03150		AT5G03150.1	GO:0003700(DNA-binding transcription factor activity);GO:0005515(protein binding);GO:0005634(nucleus);GO:0006355(regulation of transcription, DNA-templated);GO:0008356(asymmetric cell division);GO:0010075(regulation of meristem growth);GO:0034504(protein localization to nucleus);GO:0042803(protein homodimerization activity);GO:0043565(sequence-specific DNA binding);GO:0045604(regulation of epider…	00052(Galactose metabolism);00600(Sphingolipid metabolism);00531(Glycosaminoglycan degradation);00604(Glycosphingolipid biosynthesis - ganglio series);00511(Other glycan degradation)	K12309	up
AT5G66590	AT5G66590	836791	AT5G66590.1	GO:0003674(molecular_function);GO:0005576(extracellular region);GO:0005615(extracellular space);GO:0008150(biological_process)	NA	NA	up
AT3G10113	AT3G10113	820173	AT3G10113.1	GO:0005634(nucleus);GO:0006355(regulation of transcription, DNA-templated)	04712(Circadian rhythm - plant)	K12134	up
AT3G02170	AT3G02170		AT3G02170.1	GO:0005515(protein binding);GO:0005634(nucleus);GO:0005829(cytosol);GO:0005874(microtubule);GO:0008017(microtubule binding);GO:0009826(unidimensional cell growth);GO:0051513(regulation of monopolar cell growth)	NA	NA	up
AT4G18250	AT4G18250	827551	AT4G18250.1	GO:0004672(protein kinase activity);GO:0005524(ATP binding);GO:0006468(protein phosphorylation);GO:0016301(kinase activity);GO:0016310(phosphorylation)	NA	NA	up
AT3G27230	AT3G27230	822342	AT3G27230.1	GO:0000138(Golgi trans cisterna);GO:0005768(endosome);GO:0005794(Golgi apparatus);GO:0005802(trans-Golgi network)	NA	NA	up
AT5G02720	AT5G02720	831821	AT5G02720.1	GO:0003674(molecular_function);GO:0005737(cytoplasm);GO:0008150(biological_process);GO:0009507(chloroplast)	NA	NA	up
AT4G18670	AT4G18670	827601	AT4G18670.1	GO:0005199(structural constituent of cell wall);GO:0009506(plasmodesma)	NA	NA	up
AT1G45130	AT1G45130		AT1G45130.1	GO:0004565(beta-galactosidase activity);GO:0005576(extracellular region);GO:0005618(cell wall);GO:0005634(nucleus);GO:0005773(vacuole);GO:0005975(carbohydrate metabolic process);GO:0009505(plant-type cell wall)	00052(Galactose metabolism);00600(Sphingolipid metabolism);00531(Glycosaminoglycan degradation);00604(Glycosphingolipid biosynthesis - ganglio series);00511(Other glycan degradation)	K12309	up
AT1G10360	AT1G10360		AT1G10360.1	GO:0004364(glutathione transferase activity);GO:0005737(cytoplasm);GO:0006749(glutathione metabolic process);GO:0009407(toxin catabolic process)	00480(Glutathione metabolism)	K00799	up
AT4G07507.1	AT4G07507.1		AT4G07507.1	NA	NA	NA	up
AT1G05470	AT1G05470		AT1G05470.1	GO:0004439(phosphatidylinositol-4,5-bisphosphate 5-phosphatase activity);GO:0005515(protein binding);GO:0005737(cytoplasm);GO:0009737(response to abscisic acid);GO:0010051(xylem and phloem pattern formation);GO:0010067(procambium histogenesis);GO:0010305(leaf vascular tissue pattern formation);GO:0010588(cotyledon vascular tissue pattern formation);GO:0032957(inositol trisphosphate metabolic proc…	00562(Inositol phosphate metabolism);04070(Phosphatidylinositol signaling system)	K20279	up
AT4G23610	AT4G23610	828461	AT4G23610.1	GO:0003674(molecular_function);GO:0008150(biological_process)	NA	NA	up
ATMG00110	ATMG00110		ATMG00110.1	GO:0005739(mitochondrion);GO:0015232(heme transmembrane transporter activity);GO:0015886(heme transport);GO:0043190(ATP-binding cassette (ABC) transporter complex);GO:0055085(transmembrane transport)	NA	NA	up
AT5G44600	AT5G44600	834488	AT5G44600.1	GO:0009507(chloroplast)	NA	NA	up
AT3G25590	AT3G25590	822146	AT3G25590.1	GO:0003674(molecular_function);GO:0005634(nucleus);GO:0008150(biological_process)	NA	NA	up
AT5G36790	AT5G36790	833646	AT5G36790.1;AT5G36790.3;AT5G36790.2	GO:0005634(nucleus);GO:0005737(cytoplasm);GO:0005773(vacuole);GO:0008967(phosphoglycolate phosphatase activity);GO:0009507(chloroplast);GO:0009536(plastid);GO:0009570(chloroplast stroma);GO:0048046(apoplast);GO:0048046(apoplast)	00630(Glyoxylate and dicarboxylate metabolism);00630(Glyoxylate and dicarboxylate metabolism)	K19269	up
AT5G61130	AT5G61130		AT5G61130.1	GO:0001872((1->3)-beta-D-glucan binding);GO:0005634(nucleus);GO:0005886(plasma membrane);GO:0009505(plant-type cell wall);GO:0009506(plasmodesma);GO:0009536(plastid);GO:0030247(polysaccharide binding);GO:0031225(anchored component of membrane);GO:0046658(anchored component of plasma membrane);GO:0052543(callose deposition in cell wall)	00500(Starch and sucrose metabolism)	K19891	up
AT2G39980	AT2G39980	818586	AT2G39980.1	GO:0005737(cytoplasm);GO:0016747(transferase activity, transferring acyl groups other than amino-acyl groups);GO:0080167(response to karrikin)	NA	NA	up
AT1G35612.1	AT1G35612.1		AT1G35612.1	NA	NA	NA	up
AT1G75800	AT1G75800	843913	AT1G75800.1	GO:0003674(molecular_function);GO:0005576(extracellular region);GO:0006952(defense response)	03440(Homologous recombination)	K12173	up
AT5G35630	AT5G35630		AT5G35630.1;AT5G35630.3;AT5G35630.2	GO:0003729(mRNA binding);GO:0004356(glutamate-ammonia ligase activity);GO:0005737(cytoplasm);GO:0005739(mitochondrion);GO:0006542(glutamine biosynthetic process);GO:0007568(aging);GO:0009507(chloroplast);GO:0009535(chloroplast thylakoid membrane);GO:0009536(plastid);GO:0009570(chloroplast stroma);GO:0009579(thylakoid);GO:0009941(chloroplast envelope);GO:0019676(ammonia assimilation cycle);GO:0022…	00630(Glyoxylate and dicarboxylate metabolism);00910(Nitrogen metabolism);00250(Alanine, aspartate and glutamate metabolism);00220(Arginine biosynthesis);00220(Arginine biosynthesis)	K01915	up
AT1G61500	AT1G61500	842444	AT1G61500.1	GO:0004674(protein serine/threonine kinase activity);GO:0005516(calmodulin binding);GO:0005576(extracellular region);GO:0005886(plasma membrane);GO:0006468(protein phosphorylation);GO:0009507(chloroplast);GO:0045087(innate immune response);GO:0048544(recognition of pollen)	NA	NA	up
AT2G38500	AT2G38500	818432	AT2G38500.1	GO:0003674(molecular_function);GO:0008150(biological_process);GO:0009507(chloroplast)	NA	NA	up
AT1G02360	AT1G02360	837724	AT1G02360.1	GO:0002239(response to oomycetes);GO:0004568(chitinase activity);GO:0005576(extracellular region);GO:0005739(mitochondrion);GO:0005975(carbohydrate metabolic process);GO:0006032(chitin catabolic process);GO:0016998(cell wall macromolecule catabolic process);GO:0071456(cellular response to hypoxia)	00520(Amino sugar and nucleotide sugar metabolism);04016(MAPK signaling pathway - plant)	K20547	up
AT2G04860	AT2G04860	815032	AT2G04860.1	GO:0005739(mitochondrion);GO:0009451(RNA modification);GO:0009507(chloroplast);GO:0043231(intracellular membrane-bounded organelle)	00500(Starch and sucrose metabolism)	K01176	up
AT4G23030	AT4G23030	828402	AT4G23030.1	GO:0005886(plasma membrane);GO:0015297(antiporter activity);GO:0016020(membrane);GO:0022857(transmembrane transporter activity);GO:0042910(xenobiotic transmembrane transporter activity);GO:0055085(transmembrane transport)	NA	NA	up
AT5G06510	AT5G06510		AT5G06510.3;AT5G06510.1;AT5G06510.2	GO:0000978(RNA polymerase II cis-regulatory region sequence-specific DNA binding);GO:0003677(DNA binding);GO:0003700(DNA-binding transcription factor activity);GO:0005634(nucleus);GO:0006355(regulation of transcription, DNA-templated);GO:0016602(CCAAT-binding factor complex);GO:0016602(CCAAT-binding factor complex)	NA	NA	up
AT1G10340	AT1G10340	837573	AT1G10340.1;AT1G10340.2	GO:0005737(cytoplasm);GO:0008150(biological_process);GO:0016020(membrane);GO:0016020(membrane)	NA	NA	up
AT1G18330	AT1G18330		AT1G18330.1;AT1G18330.2	GO:0003700(DNA-binding transcription factor activity);GO:0005634(nucleus);GO:0006355(regulation of transcription, DNA-templated);GO:0007623(circadian rhythm);GO:0007623(circadian rhythm)	04712(Circadian rhythm - plant);04712(Circadian rhythm - plant)	K12133	up
AT5G53420	AT5G53420	835423	AT5G53420.1;AT5G53420.2;AT5G53420.3	GO:0003674(molecular_function);GO:0005634(nucleus);GO:0090548(response to nitrate starvation);GO:0090548(response to nitrate starvation)	03013(RNA transport);03008(Ribosome biogenesis in eukaryotes);03008(Ribosome biogenesis in eukaryotes)	K03539	up
AT2G26220	AT2G26220	3768478	AT2G26220.1	NA	NA	NA	up
AT1G33240	AT1G33240		AT1G33240.1	GO:0003677(DNA binding);GO:0003700(DNA-binding transcription factor activity);GO:0005634(nucleus);GO:0006351(transcription, DNA-templated);GO:0008361(regulation of cell size);GO:0009414(response to water deprivation);GO:0010090(trichome morphogenesis);GO:0030308(negative regulation of cell growth);GO:0032876(negative regulation of DNA endoreduplication);GO:0042631(cellular response to water depri…	00040(Pentose and glucuronate interconversions)	K01051	up
AT3G47110	AT3G47110	823864	AT3G47110.1	GO:0005886(plasma membrane);GO:0006468(protein phosphorylation);GO:0016301(kinase activity);GO:0016310(phosphorylation)	04626(Plant-pathogen interaction)	K13428	up
AT3G28860	AT3G28860		AT3G28860.1	GO:0005515(protein binding);GO:0005634(nucleus);GO:0005829(cytosol);GO:0005886(plasma membrane);GO:0008361(regulation of cell size);GO:0009637(response to blue light);GO:0009639(response to red or far red light);GO:0009640(photomorphogenesis);GO:0009733(response to auxin);GO:0009926(auxin polar transport);GO:0009958(positive gravitropism);GO:0010218(response to far red light);GO:0010329(auxin eff…	02010(ABC transporters)	K05658	up
AT4G25870	AT4G25870	828693	AT4G25870.1	GO:0000138(Golgi trans cisterna);GO:0005739(mitochondrion);GO:0016757(transferase activity, transferring glycosyl groups)	NA	NA	up
AT1G64670	AT1G64670		AT1G64670.1	GO:0005634(nucleus);GO:0005737(cytoplasm);GO:0006970(response to osmotic stress);GO:0009505(plant-type cell wall);GO:0009507(chloroplast);GO:0009737(response to abscisic acid);GO:0010115(regulation of abscisic acid biosynthetic process);GO:0010143(cutin biosynthetic process);GO:0010148(transpiration);GO:0010345(suberin biosynthetic process);GO:0042335(cuticle development);GO:0048527(lateral root …	NA	NA	up
AT5G66960	AT5G66960	836830	AT5G66960.1	GO:0004252(serine-type endopeptidase activity);GO:0070008(serine-type exopeptidase activity)	NA	NA	up
AT3G49500	AT3G49500		AT3G49500.1	GO:0003968(RNA-directed 5'-3' RNA polymerase activity);GO:0005634(nucleus);GO:0009616(virus induced gene silencing);GO:0010267(production of ta-siRNAs involved in RNA interference);GO:0016246(RNA interference);GO:0016441(posttranscriptional gene silencing);GO:0030422(production of siRNA involved in RNA interference);GO:0031047(gene silencing by RNA);GO:0031380(nuclear RNA-directed RNA polymerase …	NA	NA	up
AT1G08610	AT1G08610	837383	AT1G08610.1	GO:0008150(biological_process);GO:0009507(chloroplast)	NA	NA	up
AT5G65310	AT5G65310		AT5G65310.1;AT5G65310.2	GO:0003700(DNA-binding transcription factor activity);GO:0005634(nucleus);GO:0006355(regulation of transcription, DNA-templated);GO:0009737(response to abscisic acid);GO:0009738(abscisic acid-activated signaling pathway);GO:0009787(regulation of abscisic acid-activated signaling pathway);GO:0042803(protein homodimerization activity);GO:0043565(sequence-specific DNA binding);GO:0045893(positive re…	NA	NA	up
AT2G43620	AT2G43620	818964	AT2G43620.1	GO:0004568(chitinase activity);GO:0005576(extracellular region);GO:0016998(cell wall macromolecule catabolic process);GO:0048046(apoplast);GO:0099503(secretory vesicle)	00520(Amino sugar and nucleotide sugar metabolism)	K01183	up
AT4G01740	AT4G01740	828012	AT4G01740.1	GO:0005634(nucleus)	NA	NA	up
AT1G51440	AT1G51440	841569	AT1G51440.1	GO:0004620(phospholipase activity);GO:0004806(triglyceride lipase activity);GO:0005576(extracellular region);GO:0008970(phospholipase A1 activity);GO:0009507(chloroplast);GO:0047714(galactolipase activity)	00564(Glycerophospholipid metabolism);00592(alpha-Linolenic acid metabolism)	K16818	up
AT2G23560	AT2G23560		AT2G23560.1	GO:0005737(cytoplasm);GO:0009627(systemic acquired resistance);GO:0009694(jasmonic acid metabolic process);GO:0009696(salicylic acid metabolic process);GO:0009817(defense response to fungus, incompatible interaction);GO:0016787(hydrolase activity);GO:0016788(hydrolase activity, acting on ester bonds);GO:0080030(methyl indole-3-acetate esterase activity);GO:0080031(methyl salicylate esterase activ…	00460(Cyanoamino acid metabolism)	K20802	up
AT5G02120	AT5G02120		AT5G02120.1	GO:0005515(protein binding);GO:0005886(plasma membrane);GO:0007623(circadian rhythm);GO:0009507(chloroplast);GO:0009523(photosystem II);GO:0009535(chloroplast thylakoid membrane);GO:0009644(response to high light intensity);GO:0010207(photosystem II assembly)	NA	NA	up
AT3G20898	AT3G20898	7922426	AT3G20898.1	GO:0005634(nucleus);GO:0032875(regulation of DNA endoreduplication);GO:0045786(negative regulation of cell cycle);GO:0045839(negative regulation of mitotic nuclear division)	NA	NA	up
AT3G22886	AT3G22886		AT3G22886.1	GO:0003674(molecular_function);GO:0005575(cellular_component);GO:0035195(gene silencing by miRNA);GO:0043562(cellular response to nitrogen levels);GO:0048481(plant ovule development);GO:0048653(anther development)	NA	NA	up
AT2G37130	AT2G37130	818289	AT2G37130.2;AT2G37130.1	GO:0004601(peroxidase activity);GO:0005576(extracellular region);GO:0005829(cytosol);GO:0006950(response to stress);GO:0006979(response to oxidative stress);GO:0009505(plant-type cell wall);GO:0009506(plasmodesma);GO:0020037(heme binding);GO:0050832(defense response to fungus);GO:0050832(defense response to fungus)	00940(Phenylpropanoid biosynthesis);00940(Phenylpropanoid biosynthesis)	K00430	up
AT5G63700	AT5G63700	836490	AT5G63700.1	GO:0003677(DNA binding);GO:0005634(nucleus)	NA	NA	up
AT2G32690	AT2G32690		AT2G32690.1	GO:0009737(response to abscisic acid);GO:0009751(response to salicylic acid)	NA	NA	up
AT1G16260	AT1G16260	838195	AT1G16260.1	GO:0004674(protein serine/threonine kinase activity);GO:0005509(calcium ion binding);GO:0005524(ATP binding);GO:0005576(extracellular region);GO:0005886(plasma membrane);GO:0006468(protein phosphorylation);GO:0007166(cell surface receptor signaling pathway);GO:0016021(integral component of membrane);GO:0016301(kinase activity);GO:0030247(polysaccharide binding)	NA	NA	up
AT3G59060	AT3G59060		AT3G59060.4;AT3G59060.3;AT3G59060.1;AT3G59060.2	GO:0003700(DNA-binding transcription factor activity);GO:0005515(protein binding);GO:0005634(nucleus);GO:0009585(red, far-red light phototransduction);GO:0009693(ethylene biosynthetic process);GO:0010244(response to low fluence blue light stimulus by blue low-fluence system);GO:0010600(regulation of auxin biosynthetic process);GO:0010928(regulation of auxin mediated signaling pathway);GO:0046983(…	04075(Plant hormone signal transduction);04075(Plant hormone signal transduction)	K16189	up
AT2G03350	AT2G03350	814864	AT2G03350.1	GO:0005575(cellular_component);GO:0008150(biological_process)	NA	NA	up
AT2G43110	AT2G43110	818913	AT2G43110.1	GO:0003674(molecular_function);GO:0005634(nucleus);GO:0008150(biological_process)	NA	NA	up
AT2G42170	AT2G42170	818817	AT2G42170.1	GO:0005737(cytoplasm);GO:0005829(cytosol);GO:0008150(biological_process)	NA	NA	up
AT1G61860	AT1G61860	842483	AT1G61860.1	GO:0005634(nucleus);GO:0016310(phosphorylation)	NA	NA	up
AT3G63530	AT3G63530		AT3G63530.2;AT3G63530.1	GO:0004842(ubiquitin-protein transferase activity);GO:0005515(protein binding);GO:0005634(nucleus);GO:0008285(negative regulation of cell population proliferation);GO:0016567(protein ubiquitination);GO:0031624(ubiquitin conjugating enzyme binding);GO:0046621(negative regulation of organ growth);GO:0048437(floral organ development);GO:0051865(protein autoubiquitination);GO:1900057(positive regulat…	NA	NA	up
AT2G37930	AT2G37930	818370	AT2G37930.1	GO:0003674(molecular_function);GO:0005739(mitochondrion);GO:0005886(plasma membrane);GO:0008150(biological_process);GO:0009941(chloroplast envelope)	NA	NA	up
AT1G74690	AT1G74690		AT1G74690.1	GO:0005737(cytoplasm);GO:0005739(mitochondrion);GO:0005829(cytosol);GO:0005875(microtubule associated complex);GO:0005886(plasma membrane);GO:0008150(biological_process)	NA	NA	up
AT4G14145	AT4G14145	827053	AT4G14145.1	GO:0003674(molecular_function);GO:0008150(biological_process);GO:0009507(chloroplast);GO:0031966(mitochondrial membrane)	NA	NA	up
AT3G23780	AT3G23780		AT3G23780.1;AT3G23780.2	GO:0000418(RNA polymerase IV complex);GO:0000419(RNA polymerase V complex);GO:0003677(DNA binding);GO:0003899(DNA-directed 5'-3' RNA polymerase activity);GO:0005515(protein binding);GO:0005634(nucleus);GO:0005665(RNA polymerase II, core complex);GO:0005720(nuclear heterochromatin);GO:0006306(DNA methylation);GO:0006351(transcription, DNA-templated);GO:0030422(production of siRNA involved in RNA i…	NA	NA	up
AT3G22104	AT3G22104	821773	AT3G22104.1	GO:0005634(nucleus);GO:0016567(protein ubiquitination)	NA	NA	up
AT2G46400	AT2G46400		AT2G46400.1	GO:0000976(transcription regulatory region sequence-specific DNA binding);GO:0000987(cis-regulatory region sequence-specific DNA binding);GO:0003700(DNA-binding transcription factor activity);GO:0005515(protein binding);GO:0005634(nucleus);GO:0005730(nucleolus);GO:0006355(regulation of transcription, DNA-templated);GO:0009617(response to bacterium);GO:0009751(response to salicylic acid);GO:001020…	04626(Plant-pathogen interaction)	K16225	up
AT5G58370	AT5G58370	835949	AT5G58370.2;AT5G58370.1	GO:0005525(GTP binding);GO:0009507(chloroplast);GO:0009507(chloroplast)	NA	NA	up
AT5G40830	AT5G40830	834083	AT5G40830.1;AT5G40830.2	NA	NA	NA	up
AT5G01020	AT5G01020	831918	AT5G01020.1	GO:0005886(plasma membrane);GO:0006468(protein phosphorylation)	NA	NA	up
AT4G38430	AT4G38430		AT4G38430.1	GO:0005089(Rho guanyl-nucleotide exchange factor activity);GO:0005515(protein binding);GO:0005634(nucleus);GO:0005886(plasma membrane);GO:0009860(pollen tube growth);GO:0016324(apical plasma membrane);GO:0080092(regulation of pollen tube growth);GO:2000012(regulation of auxin polar transport);GO:2001108(positive regulation of Rho guanyl-nucleotide exchange factor activity)	NA	NA	up
AT5G56460	AT5G56460	835747	AT5G56460.1	GO:0005886(plasma membrane);GO:0006468(protein phosphorylation);GO:0009506(plasmodesma)	NA	NA	up
AT4G13575	AT4G13575	6240258	AT4G13575.1	GO:0003674(molecular_function);GO:0005739(mitochondrion);GO:0008150(biological_process)	NA	NA	up
AT1G25175	AT1G25175	6240724	AT1G25175.1	GO:0003674(molecular_function);GO:0005575(cellular_component);GO:0008150(biological_process)	NA	NA	up
AT2G04135.1	AT2G04135.1		AT2G04135.1	NA	00480(Glutathione metabolism)	K00799	up
AT2G31900	AT2G31900		AT2G31900.1	GO:0000146(microfilament motor activity);GO:0003774(motor activity);GO:0005515(protein binding);GO:0005737(cytoplasm);GO:0007015(actin filament organization);GO:0015629(actin cytoskeleton);GO:0016461(unconventional myosin complex);GO:0030048(actin filament-based movement);GO:0030050(vesicle transport along actin filament);GO:0030898(actin-dependent ATPase activity);GO:0031982(vesicle);GO:0051015(…	NA	NA	up
AT1G55260	AT1G55260	841970	AT1G55260.2;AT1G55260.1	GO:0005634(nucleus);GO:0031225(anchored component of membrane);GO:0031225(anchored component of membrane)	NA	NA	up
AT2G23672	AT2G23672	6241136	AT2G23672.1	GO:0003674(molecular_function);GO:0005575(cellular_component);GO:0008150(biological_process)	NA	NA	up
AT4G31620	AT4G31620	829290	AT4G31620.1	GO:0009507(chloroplast)	NA	NA	up
AT1G80640	AT1G80640	844403	AT1G80640.1;AT1G80640.2	GO:0005886(plasma membrane);GO:0006468(protein phosphorylation);GO:0009507(chloroplast);GO:0016301(kinase activity);GO:0016310(phosphorylation);GO:0016310(phosphorylation)	NA	NA	up
AT1G14380	AT1G14380		AT1G14380.1	GO:0005576(extracellular region);GO:0005737(cytoplasm);GO:0005875(microtubule associated complex);GO:0005886(plasma membrane);GO:0008150(biological_process)	NA	NA	up
ATCG00790	ATCG00790		ATCG00790.1	GO:0000311(plastid large ribosomal subunit);GO:0003729(mRNA binding);GO:0003735(structural constituent of ribosome);GO:0005762(mitochondrial large ribosomal subunit);GO:0006412(translation);GO:0009507(chloroplast);GO:0009536(plastid);GO:0009570(chloroplast stroma);GO:0009941(chloroplast envelope);GO:0019843(rRNA binding);GO:0032543(mitochondrial translation)	03010(Ribosome)	K02878	up
AT4G26800	AT4G26800	828787	AT4G26800.1	GO:0005739(mitochondrion);GO:0008150(biological_process)	NA	NA	up
AT2G34150	AT2G34150	817976	AT2G34150.1	GO:0003785(actin monomer binding);GO:0005515(protein binding);GO:0005737(cytoplasm);GO:0009507(chloroplast);GO:0016020(membrane);GO:0030036(actin cytoskeleton organization);GO:0031209(SCAR complex);GO:0034237(protein kinase A regulatory subunit binding);GO:0043229(intracellular organelle);GO:0051127(positive regulation of actin nucleation);GO:0071933(Arp2/3 complex binding);GO:0071944(cell periph…	00620(Pyruvate metabolism);00710(Carbon fixation in photosynthetic organisms)	K01595	up
AT3G30720	AT3G30720		AT3G30720.1	GO:0005515(protein binding);GO:0005634(nucleus);GO:0005739(mitochondrion);GO:0005829(cytosol);GO:0019252(starch biosynthetic process);GO:0045087(innate immune response);GO:0051247(positive regulation of protein metabolic process);GO:2000905(negative regulation of starch metabolic process)	NA	NA	up
AT3G21055	AT3G21055		AT3G21055.1	GO:0003674(molecular_function);GO:0005829(cytosol);GO:0009507(chloroplast)	NA	NA	up
AT4G01310	AT4G01310	827947	AT4G01310.1	GO:0000027(ribosomal large subunit assembly);GO:0003723(RNA binding);GO:0003729(mRNA binding);GO:0003735(structural constituent of ribosome);GO:0005829(cytosol);GO:0006412(translation);GO:0009507(chloroplast);GO:0009570(chloroplast stroma);GO:0009941(chloroplast envelope);GO:0022626(cytosolic ribosome)	03010(Ribosome)	K02931	up
AT3G55060	AT3G55060	824672	AT3G55060.1	GO:0003674(molecular_function);GO:0005737(cytoplasm);GO:0008150(biological_process)	NA	NA	up
AT3G11550	AT3G11550		AT3G11550.1	GO:0005515(protein binding);GO:0005886(plasma membrane);GO:0007043(cell-cell junction assembly);GO:0042545(cell wall modification);GO:0042803(protein homodimerization activity);GO:0048226(Casparian strip);GO:0051539(4 iron, 4 sulfur cluster binding)	NA	NA	up
AT5G44260	AT5G44260	834449	AT5G44260.1	GO:0000932(P-body);GO:0003700(DNA-binding transcription factor activity);GO:0005515(protein binding);GO:0005634(nucleus);GO:0010494(cytoplasmic stress granule)	NA	NA	up
AT5G21100	AT5G21100	832234	AT5G21100.1	GO:0005507(copper ion binding);GO:0005576(extracellular region);GO:0006979(response to oxidative stress);GO:0008447(L-ascorbate oxidase activity);GO:0009506(plasmodesma);GO:0009536(plastid);GO:0009615(response to virus);GO:0009651(response to salt stress);GO:0016491(oxidoreductase activity);GO:0042542(response to hydrogen peroxide);GO:0050687(negative regulation of defense response to virus);GO:1…	00053(Ascorbate and aldarate metabolism)	K00423	up
AT5G61270	AT5G61270		AT5G61270.1;AT5G61270.2	GO:0003690(double-stranded DNA binding);GO:0003700(DNA-binding transcription factor activity);GO:0005515(protein binding);GO:0005634(nucleus);GO:0006355(regulation of transcription, DNA-templated);GO:0009416(response to light stimulus);GO:0009704(de-etiolation);GO:0016607(nuclear speck);GO:0046983(protein dimerization activity);GO:0046983(protein dimerization activity)	04075(Plant hormone signal transduction);04712(Circadian rhythm - plant);04712(Circadian rhythm - plant)	K12126	up
AT1G27400	AT1G27400	839630	AT1G27400.1	GO:0002181(cytoplasmic translation);GO:0003729(mRNA binding);GO:0003735(structural constituent of ribosome);GO:0005634(nucleus);GO:0005773(vacuole);GO:0005774(vacuolar membrane);GO:0005829(cytosol);GO:0005886(plasma membrane);GO:0009506(plasmodesma);GO:0009507(chloroplast);GO:0022625(cytosolic large ribosomal subunit)	03010(Ribosome)	K02880	up
AT3G46130	AT3G46130		AT3G46130.2;AT3G46130.3	GO:0003677(DNA binding);GO:0003700(DNA-binding transcription factor activity);GO:0005634(nucleus);GO:0005829(cytosol);GO:0006355(regulation of transcription, DNA-templated);GO:0043565(sequence-specific DNA binding);GO:0043565(sequence-specific DNA binding)	NA	NA	up
AT2G24790	AT2G24790		AT2G24790.1;AT2G24790.2	GO:0003700(DNA-binding transcription factor activity);GO:0005515(protein binding);GO:0005634(nucleus);GO:0008270(zinc ion binding);GO:0009909(regulation of flower development);GO:0010099(regulation of photomorphogenesis);GO:0010161(red light signaling pathway);GO:0043565(sequence-specific DNA binding);GO:0043565(sequence-specific DNA binding)	04712(Circadian rhythm - plant);04712(Circadian rhythm - plant)	K12135	up
AT1G05590	AT1G05590		AT1G05590.1	GO:0004563(beta-N-acetylhexosaminidase activity);GO:0005576(extracellular region);GO:0005886(plasma membrane);GO:0005975(carbohydrate metabolic process);GO:0015929(hexosaminidase activity);GO:0035251(UDP-glucosyltransferase activity);GO:0102148(N-acetyl-beta-D-galactosaminidase activity)	00520(Amino sugar and nucleotide sugar metabolism);00531(Glycosaminoglycan degradation);00603(Glycosphingolipid biosynthesis - globo and isoglobo series);00604(Glycosphingolipid biosynthesis - ganglio series);00511(Other glycan degradation)	K12373	up
AT1G27030	AT1G27030	839592	AT1G27030.1	GO:0003674(molecular_function);GO:0005575(cellular_component);GO:0008150(biological_process)	NA	NA	up
AT1G62910	AT1G62910	842592	AT1G62910.1	GO:0009507(chloroplast)	NA	NA	up
AT1G64640	AT1G64640		AT1G64640.1	GO:0009055(electron transfer activity);GO:0031225(anchored component of membrane);GO:0046658(anchored component of plasma membrane)	00230(Purine metabolism);00240(Pyrimidine metabolism);03020(RNA polymerase)	K03006	up
AT1G28395	AT1G28395	839737	AT1G28395.3;AT1G28395.2;AT1G28395.4;AT1G28395.1;AT1G28395.5	GO:0003674(molecular_function);GO:0005739(mitochondrion);GO:0005739(mitochondrion)	NA	NA	up
AT3G12920	AT3G12920		AT3G12920.1	GO:0004842(ubiquitin-protein transferase activity);GO:0005634(nucleus);GO:0005737(cytoplasm);GO:0043067(regulation of programmed cell death);GO:0043161(proteasome-mediated ubiquitin-dependent protein catabolic process)	NA	NA	up
AT4G27440	AT4G27440		AT4G27440.1	GO:0003729(mRNA binding);GO:0005515(protein binding);GO:0005829(cytosol);GO:0009507(chloroplast);GO:0009534(chloroplast thylakoid);GO:0009535(chloroplast thylakoid membrane);GO:0009723(response to ethylene);GO:0009941(chloroplast envelope);GO:0015995(chlorophyll biosynthetic process);GO:0016630(protochlorophyllide reductase activity)	00860(Porphyrin and chlorophyll metabolism)	K00218	up
AT4G18370	AT4G18370		AT4G18370.1	GO:0004252(serine-type endopeptidase activity);GO:0005576(extracellular region);GO:0005829(cytosol);GO:0009507(chloroplast);GO:0009543(chloroplast thylakoid lumen);GO:0009579(thylakoid);GO:0010206(photosystem II repair);GO:0031977(thylakoid lumen)	NA	NA	up
AT1G06680	AT1G06680		AT1G06680.1;AT1G06680.2	GO:0003729(mRNA binding);GO:0005509(calcium ion binding);GO:0005576(extracellular region);GO:0008266(poly(U) RNA binding);GO:0009507(chloroplast);GO:0009534(chloroplast thylakoid);GO:0009535(chloroplast thylakoid membrane);GO:0009543(chloroplast thylakoid lumen);GO:0009570(chloroplast stroma);GO:0009579(thylakoid);GO:0009654(photosystem II oxygen evolving complex);GO:0009941(chloroplast envelope)…	00195(Photosynthesis);00195(Photosynthesis)	K02717	up
AT4G31060	AT4G31060	829233	AT4G31060.1	GO:0003700(DNA-binding transcription factor activity);GO:0005634(nucleus);GO:0006355(regulation of transcription, DNA-templated)	NA	NA	up
AT4G12830	AT4G12830	826895	AT4G12830.1	GO:0009507(chloroplast);GO:0016787(hydrolase activity)	NA	NA	up
AT2G22190	AT2G22190		AT2G22190.1	GO:0004805(trehalose-phosphatase activity);GO:0005737(cytoplasm);GO:0005992(trehalose biosynthetic process);GO:0009507(chloroplast)	00500(Starch and sucrose metabolism)	K01087	up
AT2G02150	AT2G02150		AT2G02150.1	GO:0009507(chloroplast)	NA	NA	up
AT1G31150	AT1G31150	840000	AT1G31150.1	GO:0003700(DNA-binding transcription factor activity);GO:0005634(nucleus);GO:0006355(regulation of transcription, DNA-templated)	NA	NA	up
AT3G05750	AT3G05750		AT3G05750.2;AT3G05750.1	GO:0000132(establishment of mitotic spindle orientation);GO:0000913(preprophase band assembly);GO:0003674(molecular_function);GO:0005634(nucleus);GO:0009574(preprophase band);GO:0009574(preprophase band)	NA	NA	up
AT1G51380	AT1G51380	841562	AT1G51380.1	GO:0003676(nucleic acid binding);GO:0003723(RNA binding);GO:0003724(RNA helicase activity);GO:0003729(mRNA binding);GO:0005524(ATP binding);GO:0005634(nucleus);GO:0005730(nucleolus);GO:0071013(catalytic step 2 spliceosome)	03040(Spliceosome);03013(RNA transport);03015(mRNA surveillance pathway)	K13025	up
AT2G07774	AT2G07774	815361	AT2G07774.1	GO:0003674(molecular_function);GO:0005575(cellular_component);GO:0008150(biological_process)	NA	NA	up
AT1G02450	AT1G02450		AT1G02450.1	GO:0005515(protein binding);GO:0005634(nucleus);GO:0010112(regulation of systemic acquired resistance);GO:0042742(defense response to bacterium);GO:0045892(negative regulation of transcription, DNA-templated)	NA	NA	up
AT3G19720	AT3G19720		AT3G19720.1;AT3G19720.2;AT3G19720.3	GO:0000266(mitochondrial fission);GO:0003924(GTPase activity);GO:0005515(protein binding);GO:0005737(cytoplasm);GO:0005777(peroxisome);GO:0007623(circadian rhythm);GO:0008017(microtubule binding);GO:0009507(chloroplast);GO:0009707(chloroplast outer membrane);GO:0010020(chloroplast fission);GO:0016020(membrane);GO:0016559(peroxisome fission);GO:0042802(identical protein binding);GO:0048285(organel…	NA	NA	up
AT1G75820	AT1G75820		AT1G75820.1	GO:0000325(plant-type vacuole);GO:0004674(protein serine/threonine kinase activity);GO:0005515(protein binding);GO:0005886(plasma membrane);GO:0007172(signal complex assembly);GO:0009506(plasmodesma);GO:0009934(regulation of meristem structural organization);GO:0016020(membrane);GO:0016021(integral component of membrane);GO:0016301(kinase activity);GO:0030154(cell differentiation);GO:0033612(rece…	NA	NA	up
AT1G66980	AT1G66980		AT1G66980.1	GO:0004672(protein kinase activity);GO:0005524(ATP binding);GO:0005739(mitochondrion);GO:0005886(plasma membrane);GO:0006468(protein phosphorylation);GO:0006629(lipid metabolic process);GO:0006952(defense response);GO:0006968(cellular defense response);GO:0008081(phosphoric diester hydrolase activity);GO:0008889(glycerophosphodiester phosphodiesterase activity);GO:0009507(chloroplast);GO:0016301(…	NA	NA	up
AT4G32000	AT4G32000	829331	AT4G32000.2;AT4G32000.1	GO:0006468(protein phosphorylation);GO:0016310(phosphorylation);GO:0016310(phosphorylation)	NA	NA	up
AT1G74088	AT1G74088	5007847	AT1G74088.1	GO:0005739(mitochondrion);GO:0008150(biological_process);GO:0047262(polygalacturonate 4-alpha-galacturonosyltransferase activity)	00520(Amino sugar and nucleotide sugar metabolism)	K13648	up
AT4G13570	AT4G13570		AT4G13570.2	GO:0000790(nuclear chromatin);GO:0003677(DNA binding);GO:0005634(nucleus);GO:0006325(chromatin organization);GO:0006342(chromatin silencing);GO:0046982(protein heterodimerization activity)	NA	NA	up
AT1G76405	AT1G76405	843973	AT1G76405.2;AT1G76405.1	GO:0005739(mitochondrion);GO:0008308(voltage-gated anion channel activity);GO:0009941(chloroplast envelope);GO:0015288(porin activity);GO:0031359(integral component of chloroplast outer membrane);GO:0034426(etioplast membrane);GO:0044070(regulation of anion transport);GO:0044070(regulation of anion transport)	NA	NA	up
AT4G05120	AT4G05120		AT4G05120.1	GO:0005337(nucleoside transmembrane transporter activity);GO:0005886(plasma membrane);GO:0015858(nucleoside transport);GO:0015864(pyrimidine nucleoside transport);GO:0016021(integral component of membrane);GO:1901642(nucleoside transmembrane transport)	NA	NA	up
AT5G44490	AT5G44490	834476	AT5G44490.1	GO:0003674(molecular_function);GO:0005634(nucleus);GO:0008150(biological_process)	NA	NA	up
AT1G53350	AT1G53350	841771	AT1G53350.1	GO:0043531(ADP binding)	04626(Plant-pathogen interaction)	K13457	up
AT5G18820	AT5G18820		AT5G18820.1	GO:0005524(ATP binding);GO:0005737(cytoplasm);GO:0006457(protein folding);GO:0009507(chloroplast);GO:0009793(embryo development ending in seed dormancy);GO:0042026(protein refolding)	03018(RNA degradation)	K04077	up
AT2G01760	AT2G01760		AT2G01760.1	GO:0000156(phosphorelay response regulator activity);GO:0000160(phosphorelay signal transduction system);GO:0003700(DNA-binding transcription factor activity);GO:0005515(protein binding);GO:0005737(cytoplasm);GO:0009736(cytokinin-activated signaling pathway);GO:0042802(identical protein binding)	04075(Plant hormone signal transduction)	K14491	up
AT3G28540	AT3G28540	822484	AT3G28540.1	GO:0005739(mitochondrion);GO:0016887(ATPase activity)	NA	NA	up
AT1G21270	AT1G21270		AT1G21270.1	GO:0004674(protein serine/threonine kinase activity);GO:0005509(calcium ion binding);GO:0005634(nucleus);GO:0005886(plasma membrane);GO:0006468(protein phosphorylation);GO:0007166(cell surface receptor signaling pathway);GO:0009311(oligosaccharide metabolic process);GO:0009751(response to salicylic acid);GO:0009826(unidimensional cell growth);GO:0009992(cellular water homeostasis);GO:0030247(poly…	NA	NA	up
AT5G66130	AT5G66130		AT5G66130.1	GO:0000077(DNA damage checkpoint);GO:0000790(nuclear chromatin);GO:0003682(chromatin binding);GO:0005515(protein binding);GO:0005634(nucleus);GO:0006281(DNA repair);GO:0006282(regulation of DNA repair);GO:0031347(regulation of defense response);GO:0033314(mitotic DNA replication checkpoint);GO:0042025(host cell nucleus)	NA	NA	up
AT4G30130	AT4G30130	829136	AT4G30130.1	GO:0003674(molecular_function);GO:0005634(nucleus)	NA	NA	up
AT5G16230	AT5G16230	831483	AT5G16230.1	GO:0006631(fatty acid metabolic process);GO:0006636(unsaturated fatty acid biosynthetic process);GO:0009507(chloroplast);GO:0009570(chloroplast stroma);GO:0009960(endosperm development);GO:0045300(acyl-[acyl-carrier-protein] desaturase activity);GO:0055089(fatty acid homeostasis);GO:0055114(oxidation-reduction process);GO:0102786(stearoyl-[acp] desaturase activity);GO:2000014(regulation of endosp…	00061(Fatty acid biosynthesis);01040(Biosynthesis of unsaturated fatty acids)	K03921	up
AT3G55330	AT3G55330		AT3G55330.1	GO:0005509(calcium ion binding);GO:0005829(cytosol);GO:0009507(chloroplast);GO:0009543(chloroplast thylakoid lumen);GO:0009579(thylakoid);GO:0015979(photosynthesis);GO:0031977(thylakoid lumen);GO:0042651(thylakoid membrane);GO:0098807(chloroplast thylakoid membrane protein complex)	00195(Photosynthesis)	K02717	up
AT3G13730	AT3G13730		AT3G13730.1	GO:0004497(monooxygenase activity);GO:0005506(iron ion binding);GO:0007275(multicellular organism development);GO:0009507(chloroplast);GO:0010268(brassinosteroid homeostasis);GO:0016125(sterol metabolic process);GO:0016132(brassinosteroid biosynthetic process);GO:0016491(oxidoreductase activity);GO:0016709(oxidoreductase activity, acting on paired donors, with incorporation or reduction of molecu…	00905(Brassinosteroid biosynthesis)	K12638	up
AT1G35780	AT1G35780	840483	AT1G35780.1	GO:0005634(nucleus)	NA	NA	up
AT1G32900	AT1G32900		AT1G32900.1	GO:0004373(glycogen (starch) synthase activity);GO:0005515(protein binding);GO:0009507(chloroplast);GO:0009569(chloroplast starch grain);GO:0016757(transferase activity, transferring glycosyl groups);GO:0019252(starch biosynthetic process);GO:0102502(ADP-glucose-starch glucosyltransferase activity)	00500(Starch and sucrose metabolism)	K13679	up
AT4G28140	AT4G28140	828929	AT4G28140.1	GO:0000976(transcription regulatory region sequence-specific DNA binding);GO:0003700(DNA-binding transcription factor activity);GO:0005634(nucleus);GO:0006355(regulation of transcription, DNA-templated);GO:0009408(response to heat);GO:0010200(response to chitin);GO:0043565(sequence-specific DNA binding)	NA	NA	up
AT5G15310	AT5G15310		AT5G15310.1;AT5G15310.2	GO:0000902(cell morphogenesis);GO:0003700(DNA-binding transcription factor activity);GO:0005634(nucleus);GO:0035017(cuticle pattern formation);GO:1901957(regulation of cutin biosynthetic process);GO:1901957(regulation of cutin biosynthetic process)	NA	NA	up
AT3G23940	AT3G23940	821977	AT3G23940.1;AT3G23940.2	GO:0004160(dihydroxy-acid dehydratase activity);GO:0005507(copper ion binding);GO:0009082(branched-chain amino acid biosynthetic process);GO:0009097(isoleucine biosynthetic process);GO:0009099(valine biosynthetic process);GO:0009507(chloroplast);GO:0009536(plastid);GO:0009553(embryo sac development);GO:0009555(pollen development);GO:0009570(chloroplast stroma);GO:0009651(response to salt stress);…	00290(Valine, leucine and isoleucine biosynthesis);00770(Pantothenate and CoA biosynthesis);00770(Pantothenate and CoA biosynthesis)	K01687	up
AT2G21540	AT2G21540		AT2G21540.2;AT2G21540.3;AT2G21540.1	GO:0005794(Golgi apparatus);GO:0008526(phosphatidylinositol transfer activity);GO:0009908(flower development);GO:0009908(flower development)	00970(Aminoacyl-tRNA biosynthesis);00970(Aminoacyl-tRNA biosynthesis)	K02433	up
AT5G57180	AT5G57180		AT5G57180.2;AT5G57180.1;AT5G57180.3	GO:0005515(protein binding);GO:0005634(nucleus);GO:0006355(regulation of transcription, DNA-templated);GO:0045036(protein targeting to chloroplast);GO:0045036(protein targeting to chloroplast)	04712(Circadian rhythm - plant);04712(Circadian rhythm - plant)	K12129	up
AT4G37930	AT4G37930		AT4G37930.1	GO:0003729(mRNA binding);GO:0004372(glycine hydroxymethyltransferase activity);GO:0005515(protein binding);GO:0005634(nucleus);GO:0005739(mitochondrion);GO:0005759(mitochondrial matrix);GO:0005829(cytosol);GO:0005886(plasma membrane);GO:0006544(glycine metabolic process);GO:0006563(L-serine metabolic process);GO:0006565(L-serine catabolic process);GO:0006730(one-carbon metabolic process);GO:00076…	00630(Glyoxylate and dicarboxylate metabolism);00260(Glycine, serine and threonine metabolism);00460(Cyanoamino acid metabolism);00670(One carbon pool by folate)	K00600	up
AT1G33720	AT1G33720		AT1G33720.1	GO:0005506(iron ion binding);GO:0005739(mitochondrion);GO:0005783(endoplasmic reticulum);GO:0009507(chloroplast);GO:0016705(oxidoreductase activity, acting on paired donors, with incorporation or reduction of molecular oxygen);GO:0020037(heme binding)	NA	NA	up
AT4G08870	AT4G08870		AT4G08870.1;AT4G08870.2	GO:0000050(urea cycle);GO:0004053(arginase activity);GO:0005739(mitochondrion);GO:0005829(cytosol);GO:0006560(proline metabolic process);GO:0006570(tyrosine metabolic process);GO:0006591(ornithine metabolic process);GO:0008783(agmatinase activity);GO:0009445(putrescine metabolic process);GO:0009446(putrescine biosynthetic process);GO:0009570(chloroplast stroma);GO:0033389(putrescine biosynthetic …	00220(Arginine biosynthesis);00330(Arginine and proline metabolism);00330(Arginine and proline metabolism)	K01476	up
AT5G04140	AT5G04140		AT5G04140.1;AT5G04140.2	GO:0003729(mRNA binding);GO:0005515(protein binding);GO:0005739(mitochondrion);GO:0005886(plasma membrane);GO:0006537(glutamate biosynthetic process);GO:0009416(response to light stimulus);GO:0009507(chloroplast);GO:0009570(chloroplast stroma);GO:0009744(response to sucrose);GO:0009853(photorespiration);GO:0009941(chloroplast envelope);GO:0015930(glutamate synthase activity);GO:0016040(glutamate …	00630(Glyoxylate and dicarboxylate metabolism);00910(Nitrogen metabolism);00910(Nitrogen metabolism)	K00284	up
AT5G65970	AT5G65970		AT5G65970.1	GO:0005739(mitochondrion)	NA	NA	up
AT1G02340	AT1G02340		AT1G02340.1	GO:0000209(protein polyubiquitination);GO:0000976(transcription regulatory region sequence-specific DNA binding);GO:0003700(DNA-binding transcription factor activity);GO:0003712(transcription coregulator activity);GO:0005515(protein binding);GO:0005634(nucleus);GO:0005829(cytosol);GO:0007165(signal transduction);GO:0009585(red, far-red light phototransduction);GO:0009642(response to light intensi…	04075(Plant hormone signal transduction)	K16189	up
AT1G03630	AT1G03630		AT1G03630.1;AT1G03630.2	GO:0003959(NADPH dehydrogenase activity);GO:0005576(extracellular region);GO:0009507(chloroplast);GO:0009534(chloroplast thylakoid);GO:0009535(chloroplast thylakoid membrane);GO:0009941(chloroplast envelope);GO:0015995(chlorophyll biosynthetic process);GO:0016630(protochlorophyllide reductase activity);GO:0016630(protochlorophyllide reductase activity)	00860(Porphyrin and chlorophyll metabolism);00860(Porphyrin and chlorophyll metabolism)	K00218	up
AT5G40080	AT5G40080	834005	AT5G40080.1	GO:0003735(structural constituent of ribosome);GO:0005739(mitochondrion);GO:0005762(mitochondrial large ribosomal subunit);GO:0006412(translation);GO:0009536(plastid)	NA	NA	up
AT1G50732	AT1G50732	10723115	AT1G50732.1	GO:0003674(molecular_function);GO:0005575(cellular_component);GO:0008150(biological_process)	NA	NA	up
ATMG00140	ATMG00140		ATMG00140.1	GO:0003674(molecular_function);GO:0005739(mitochondrion);GO:0008150(biological_process)	NA	NA	up
AT5G55450	AT5G55450	835638	AT5G55450.1	GO:0005504(fatty acid binding);GO:0005576(extracellular region);GO:0009627(systemic acquired resistance);GO:0051707(response to other organism)	NA	NA	up
AT5G58140	AT5G58140		AT5G58140.2;AT5G58140.4;AT5G58140.3;AT5G58140.1	GO:0004672(protein kinase activity);GO:0004674(protein serine/threonine kinase activity);GO:0005515(protein binding);GO:0005524(ATP binding);GO:0005634(nucleus);GO:0005737(cytoplasm);GO:0005794(Golgi apparatus);GO:0005886(plasma membrane);GO:0006468(protein phosphorylation);GO:0007623(circadian rhythm);GO:0009536(plastid);GO:0009637(response to blue light);GO:0009638(phototropism);GO:0009882(blue…	NA	NA	up
AT4G13320	AT4G13320	826962	AT4G13320.1	GO:0003674(molecular_function);GO:0005634(nucleus);GO:0008150(biological_process)	00190(Oxidative phosphorylation)	K01535	up
AT1G75900	AT1G75900	843923	AT1G75900.1	GO:0005576(extracellular region);GO:0016298(lipase activity);GO:0016746(transferase activity, transferring acyl groups)	NA	NA	up
AT1G65845	AT1G65845	842895	AT1G65845.1	GO:0003674(molecular_function);GO:0008150(biological_process)	NA	NA	up
AT3G22780	AT3G22780		AT3G22780.1	GO:0003700(DNA-binding transcription factor activity);GO:0005634(nucleus);GO:0009934(regulation of meristem structural organization);GO:0010235(guard mother cell cytokinesis);GO:0010481(epidermal cell division);GO:0048444(floral organ morphogenesis);GO:0051302(regulation of cell division)	NA	NA	up
AT4G23280	AT4G23280		AT4G23280.1	GO:0004672(protein kinase activity);GO:0004674(protein serine/threonine kinase activity);GO:0005524(ATP binding);GO:0005576(extracellular region);GO:0005886(plasma membrane);GO:0006468(protein phosphorylation);GO:0006952(defense response);GO:0009507(chloroplast);GO:0009751(response to salicylic acid);GO:0012501(programmed cell death);GO:0016301(kinase activity);GO:0042742(defense response to bact…	NA	NA	up
AT3G22150	AT3G22150	821779	AT3G22150.1	GO:0003729(mRNA binding);GO:0003867(4-aminobutyrate transaminase activity);GO:0005739(mitochondrion);GO:0009451(RNA modification);GO:0009507(chloroplast);GO:0009536(plastid);GO:0043231(intracellular membrane-bounded organelle);GO:0080156(mitochondrial mRNA modification);GO:1900865(chloroplast RNA modification)	NA	NA	up
AT1G69580	AT1G69580	843294	AT1G69580.1;AT1G69580.2	GO:0003700(DNA-binding transcription factor activity);GO:0005634(nucleus);GO:0006355(regulation of transcription, DNA-templated);GO:0006355(regulation of transcription, DNA-templated)	04933(AGE-RAGE signaling pathway in diabetic complications);04933(AGE-RAGE signaling pathway in diabetic complications)	K06236	up
AT5G43750	AT5G43750		AT5G43750.1	GO:0003674(molecular_function);GO:0006979(response to oxidative stress);GO:0009507(chloroplast);GO:0009535(chloroplast thylakoid membrane);GO:0009536(plastid)	NA	NA	up
AT4G01900	AT4G01900		AT4G01900.1	GO:0000287(magnesium ion binding);GO:0005515(protein binding);GO:0005524(ATP binding);GO:0005829(cytosol);GO:0006807(nitrogen compound metabolic process);GO:0006808(regulation of nitrogen utilization);GO:0009416(response to light stimulus);GO:0009507(chloroplast);GO:0009534(chloroplast thylakoid);GO:0009536(plastid);GO:0009718(anthocyanin-containing compound biosynthetic process);GO:0009744(respo…	NA	NA	up
AT5G09540	AT5G09540	830813	AT5G09540.1	GO:0005737(cytoplasm)	NA	NA	up
AT2G42690	AT2G42690	818869	AT2G42690.1	GO:0005634(nucleus);GO:0005737(cytoplasm);GO:0005829(cytosol);GO:0008970(phospholipase A1 activity);GO:0009650(UV protection);GO:0071493(cellular response to UV-B)	00220(Arginine biosynthesis)	K00145	up
AT2G04850	AT2G04850	815031	AT2G04850.1	GO:0005576(extracellular region)	NA	NA	up
AT3G46580	AT3G46580		AT3G46580.1	GO:0005515(protein binding);GO:0005634(nucleus);GO:0005720(nuclear heterochromatin);GO:0008327(methyl-CpG binding);GO:0010370(perinucleolar chromocenter);GO:0019899(enzyme binding);GO:0042025(host cell nucleus);GO:0043621(protein self-association)	NA	NA	up
AT5G08370	AT5G08370		AT5G08370.1;AT5G08370.2	GO:0004557(alpha-galactosidase activity);GO:0005975(carbohydrate metabolic process);GO:0009505(plant-type cell wall);GO:0009620(response to fungus);GO:0009911(positive regulation of flower development);GO:0009965(leaf morphogenesis);GO:0048046(apoplast);GO:0052692(raffinose alpha-galactosidase activity);GO:0099503(secretory vesicle);GO:0099503(secretory vesicle)	00052(Galactose metabolism);00561(Glycerolipid metabolism);00600(Sphingolipid metabolism);00603(Glycosphingolipid biosynthesis - globo and isoglobo series);00603(Glycosphingolipid biosynthesis - globo and isoglobo series)	K07407	up
AT5G59780	AT5G59780		AT5G59780.1;AT5G59780.2;AT5G59780.3	GO:0003700(DNA-binding transcription factor activity);GO:0005634(nucleus);GO:0006355(regulation of transcription, DNA-templated);GO:0010200(response to chitin);GO:0035865(cellular response to potassium ion);GO:0043266(regulation of potassium ion transport);GO:0043565(sequence-specific DNA binding);GO:0043565(sequence-specific DNA binding)	NA	NA	up
AT2G06950.1	AT2G06950.1		AT2G06950.1	NA	00230(Purine metabolism);00240(Pyrimidine metabolism);03020(RNA polymerase)	K03006	up
AT3G02050	AT3G02050		AT3G02050.1	GO:0005774(vacuolar membrane);GO:0005829(cytosol);GO:0006813(potassium ion transport);GO:0009507(chloroplast);GO:0009932(cell tip growth);GO:0015079(potassium ion transmembrane transporter activity);GO:0016020(membrane);GO:0071805(potassium ion transmembrane transport)	NA	NA	up
AT3G56590	AT3G56590	824826	AT3G56590.2;AT3G56590.1	GO:0003674(molecular_function);GO:0005634(nucleus);GO:0008150(biological_process);GO:0008150(biological_process)	NA	NA	up
AT1G78080	AT1G78080		AT1G78080.1	GO:0003677(DNA binding);GO:0003700(DNA-binding transcription factor activity);GO:0005515(protein binding);GO:0005634(nucleus);GO:0006355(regulation of transcription, DNA-templated);GO:0006970(response to osmotic stress);GO:0009408(response to heat);GO:0009409(response to cold);GO:0009414(response to water deprivation);GO:0009416(response to light stimulus);GO:0009611(response to wounding);GO:0009…	NA	NA	up
AT1G14290	AT1G14290		AT1G14290.1	GO:0000170(sphingosine hydroxylase activity);GO:0005506(iron ion binding);GO:0005783(endoplasmic reticulum);GO:0005789(endoplasmic reticulum membrane);GO:0005794(Golgi apparatus);GO:0008610(lipid biosynthetic process);GO:0009640(photomorphogenesis);GO:0016020(membrane);GO:0016491(oxidoreductase activity);GO:0046520(sphingoid biosynthetic process);GO:0055114(oxidation-reduction process)	00600(Sphingolipid metabolism)	K04713	up
AT4G16008	AT4G16008	6240953	AT4G16008.1	GO:0003674(molecular_function);GO:0005739(mitochondrion);GO:0008150(biological_process)	NA	NA	up
AT1G52230	AT1G52230		AT1G52230.1	GO:0003674(molecular_function);GO:0005634(nucleus);GO:0009507(chloroplast);GO:0009534(chloroplast thylakoid);GO:0009535(chloroplast thylakoid membrane);GO:0009538(photosystem I reaction center);GO:0009579(thylakoid);GO:0010287(plastoglobule)	00195(Photosynthesis)	K02695	up
AT1G73660	AT1G73660	843701	AT1G73660.1	GO:0004672(protein kinase activity);GO:0004709(MAP kinase kinase kinase activity);GO:0004712(protein serine/threonine/tyrosine kinase activity);GO:0005515(protein binding);GO:0005634(nucleus);GO:0005739(mitochondrion);GO:0006468(protein phosphorylation);GO:0009651(response to salt stress);GO:0010182(sugar mediated signaling pathway)	NA	NA	up
AT3G29670	AT3G29670		AT3G29670.1	GO:0005737(cytoplasm);GO:0050736(O-malonyltransferase activity)	00330(Arginine and proline metabolism)	K14329	up
AT2G45830	AT2G45830		AT2G45830.1;AT2G45830.2	GO:0005576(extracellular region);GO:0005634(nucleus);GO:0005634(nucleus)	00514(Other types of O-glycan biosynthesis);00514(Other types of O-glycan biosynthesis)	K13667	up
AT2G42740	AT2G42740		AT2G42740.1	GO:0000027(ribosomal large subunit assembly);GO:0003723(RNA binding);GO:0003729(mRNA binding);GO:0003735(structural constituent of ribosome);GO:0005515(protein binding);GO:0005730(nucleolus);GO:0005737(cytoplasm);GO:0005773(vacuole);GO:0005829(cytosol);GO:0006412(translation);GO:0009506(plasmodesma);GO:0022625(cytosolic large ribosomal subunit)	03010(Ribosome)	K02868	up
AT1G68840	AT1G68840		AT1G68840.2;AT1G68840.1	GO:0000976(transcription regulatory region sequence-specific DNA binding);GO:0003677(DNA binding);GO:0003700(DNA-binding transcription factor activity);GO:0005515(protein binding);GO:0005634(nucleus);GO:0045892(negative regulation of transcription, DNA-templated);GO:0071456(cellular response to hypoxia);GO:0071456(cellular response to hypoxia)	NA	NA	up
AT2G01080	AT2G01080	814636	AT2G01080.1	GO:0003674(molecular_function);GO:0005886(plasma membrane);GO:0008150(biological_process)	NA	NA	up
AT3G57950	AT3G57950	824964	AT3G57950.1	GO:0003674(molecular_function);GO:0008150(biological_process);GO:0009507(chloroplast)	NA	NA	up
AT1G29170	AT1G29170		AT1G29170.1;AT1G29170.2;AT1G29170.3	GO:0005515(protein binding);GO:0005737(cytoplasm);GO:0030036(actin cytoskeleton organization);GO:0031209(SCAR complex);GO:0034237(protein kinase A regulatory subunit binding);GO:0051127(positive regulation of actin nucleation);GO:0071933(Arp2/3 complex binding);GO:2000601(positive regulation of Arp2/3 complex-mediated actin nucleation);GO:2000601(positive regulation of Arp2/3 complex-mediated act…	00620(Pyruvate metabolism);00710(Carbon fixation in photosynthetic organisms);00710(Carbon fixation in photosynthetic organisms)	K01595	up
AT5G10240	AT5G10240		AT5G10240.1;AT5G10240.2	GO:0004066(asparagine synthase (glutamine-hydrolyzing) activity);GO:0004071(aspartate-ammonia ligase activity);GO:0005829(cytosol);GO:0006529(asparagine biosynthetic process);GO:0009507(chloroplast);GO:0070981(L-asparagine biosynthetic process);GO:0070981(L-asparagine biosynthetic process)	00250(Alanine, aspartate and glutamate metabolism);00250(Alanine, aspartate and glutamate metabolism)	K01953	up
AT4G03450	AT4G03450	827913	AT4G03450.1	GO:0005737(cytoplasm);GO:0016020(membrane);GO:0031347(regulation of defense response);GO:0071446(cellular response to salicylic acid stimulus);GO:2000031(regulation of salicylic acid mediated signaling pathway)	NA	NA	up
AT5G62670	AT5G62670		AT5G62670.1	GO:0003729(mRNA binding);GO:0005886(plasma membrane);GO:0008553(proton-exporting ATPase activity, phosphorylative mechanism);GO:0016887(ATPase activity);GO:0051453(regulation of intracellular pH);GO:0120029(proton export across plasma membrane);GO:1902600(proton transmembrane transport)	00190(Oxidative phosphorylation)	K01535	up
AT4G13120.1	AT4G13120.1		AT4G13120.1	NA	NA	NA	up
AT2G46160	AT2G46160	819223	AT2G46160.1	GO:0009507(chloroplast);GO:0016567(protein ubiquitination)	NA	NA	up
AT4G28360	AT4G28360	828951	AT4G28360.1	GO:0003735(structural constituent of ribosome);GO:0005739(mitochondrion);GO:0005762(mitochondrial large ribosomal subunit);GO:0006412(translation);GO:0009507(chloroplast);GO:0015934(large ribosomal subunit);GO:0042255(ribosome assembly)	03010(Ribosome)	K02890	up
AT5G67280	AT5G67280		AT5G67280.1	GO:0004672(protein kinase activity);GO:0005524(ATP binding);GO:0005576(extracellular region);GO:0006468(protein phosphorylation);GO:0016301(kinase activity);GO:0016310(phosphorylation)	NA	NA	up
AT5G10150	AT5G10150	830879	AT5G10150.1	GO:0003674(molecular_function);GO:0005634(nucleus);GO:0005739(mitochondrion);GO:0008150(biological_process);GO:0009925(basal plasma membrane)	NA	NA	up
AT1G14280	AT1G14280		AT1G14280.1	GO:0005634(nucleus);GO:0005886(plasma membrane);GO:0009638(phototropism);GO:0048366(leaf development)	NA	NA	up
AT4G35020	AT4G35020		AT4G35020.1	GO:0003924(GTPase activity);GO:0005515(protein binding);GO:0005525(GTP binding);GO:0005634(nucleus);GO:0005730(nucleolus);GO:0005737(cytoplasm);GO:0005739(mitochondrion);GO:0005819(spindle);GO:0005856(cytoskeleton);GO:0005886(plasma membrane);GO:0005938(cell cortex);GO:0007015(actin filament organization);GO:0007264(small GTPase mediated signal transduction);GO:0008360(regulation of cell shape);G…	04145(Phagosome);04933(AGE-RAGE signaling pathway in diabetic complications)	K04392	up
AT5G37300	AT5G37300		AT5G37300.1	GO:0004144(diacylglycerol O-acyltransferase activity);GO:0005634(nucleus);GO:0005739(mitochondrion);GO:0005783(endoplasmic reticulum);GO:0005886(plasma membrane);GO:0010025(wax biosynthetic process);GO:0019432(triglyceride biosynthetic process);GO:0045017(glycerolipid biosynthetic process);GO:0047196(long-chain-alcohol O-fatty-acyltransferase activity);GO:0102966(arachidoyl-CoA:1-dodecanol O-acyl…	00073(Cutin, suberine and wax biosynthesis)	K15406	up
AT1G02350	AT1G02350	839490	AT1G02350.1	GO:0003674(molecular_function);GO:0005739(mitochondrion)	NA	NA	up
AT4G21930	AT4G21930	828282	AT4G21930.1	GO:0003674(molecular_function);GO:0005575(cellular_component);GO:0008150(biological_process)	NA	NA	up
AT4G22130	AT4G22130		AT4G22130.1;AT4G22130.2	GO:0004672(protein kinase activity);GO:0005515(protein binding);GO:0005524(ATP binding);GO:0005576(extracellular region);GO:0005634(nucleus);GO:0005886(plasma membrane);GO:0006468(protein phosphorylation);GO:0006468(protein phosphorylation)	NA	NA	up
AT3G23120	AT3G23120		AT3G23120.1	GO:0005886(plasma membrane);GO:0007165(signal transduction);GO:0016301(kinase activity)	04016(MAPK signaling pathway - plant)	K20718	up
AT1G10200	AT1G10200		AT1G10200.1	GO:0003729(mRNA binding);GO:0005737(cytoplasm);GO:0005886(plasma membrane);GO:0015629(actin cytoskeleton);GO:0051015(actin filament binding);GO:0051017(actin filament bundle assembly)	NA	NA	up
AT2G34260	AT2G34260		AT2G34260.1	GO:0005515(protein binding);GO:0005634(nucleus);GO:0005737(cytoplasm);GO:0006364(rRNA processing);GO:0009553(embryo sac development);GO:0009793(embryo development ending in seed dormancy);GO:0009855(determination of bilateral symmetry);GO:0009960(endosperm development);GO:0010197(polar nucleus fusion);GO:0080008(Cul4-RING E3 ubiquitin ligase complex);GO:0080186(developmental vegetative growth)	03018(RNA degradation)	K12598	up
AT4G16910.1	AT4G16910.1		AT4G16910.1	NA	00600(Sphingolipid metabolism)	K12349	up
AT1G31860	AT1G31860		AT1G31860.1	GO:0000105(histidine biosynthetic process);GO:0004635(phosphoribosyl-AMP cyclohydrolase activity);GO:0004636(phosphoribosyl-ATP diphosphatase activity);GO:0005829(cytosol);GO:0009507(chloroplast);GO:0009570(chloroplast stroma)	00340(Histidine metabolism)	K11755	up
AT5G53900	AT5G53900	835472	AT5G53900.1;AT5G53900.2	GO:0005634(nucleus);GO:0005634(nucleus)	NA	NA	up
AT3G14420	AT3G14420		AT3G14420.1;AT3G14420.6;AT3G14420.2;AT3G14420.3;AT3G14420.4	GO:0003729(mRNA binding);GO:0005634(nucleus);GO:0005737(cytoplasm);GO:0005777(peroxisome);GO:0005829(cytosol);GO:0008891(glycolate oxidase activity);GO:0009506(plasmodesma);GO:0009507(chloroplast);GO:0009570(chloroplast stroma);GO:0009854(oxidative photosynthetic carbon pathway);GO:0010181(FMN binding);GO:0016491(oxidoreductase activity);GO:0022626(cytosolic ribosome);GO:0042742(defense response …	00630(Glyoxylate and dicarboxylate metabolism);04146(Peroxisome);04146(Peroxisome)	K11517	up
AT2G40640	AT2G40640	818659	AT2G40640.3;AT2G40640.2;AT2G40640.1	GO:0004842(ubiquitin-protein transferase activity);GO:0005739(mitochondrion);GO:0016567(protein ubiquitination);GO:0016567(protein ubiquitination)	NA	NA	up
AT3G54890	AT3G54890		AT3G54890.1;AT3G54890.4	GO:0003729(mRNA binding);GO:0005515(protein binding);GO:0009409(response to cold);GO:0009416(response to light stimulus);GO:0009507(chloroplast);GO:0009534(chloroplast thylakoid);GO:0009535(chloroplast thylakoid membrane);GO:0009579(thylakoid);GO:0009644(response to high light intensity);GO:0009645(response to low light intensity stimulus);GO:0009765(photosynthesis, light harvesting);GO:0009768(p…	00196(Photosynthesis - antenna proteins);00196(Photosynthesis - antenna proteins)	K08907	up
AT4G39970	AT4G39970	830158	AT4G39970.1	GO:0005886(plasma membrane);GO:0009507(chloroplast);GO:0009570(chloroplast stroma);GO:0009941(chloroplast envelope)	00740(Riboflavin metabolism)	K20884	up
AT1G74170	AT1G74170		AT1G74170.1	GO:0005576(extracellular region);GO:0007165(signal transduction)	NA	NA	up
AT2G21370	AT2G21370		AT2G21370.2;AT2G21370.1	GO:0005524(ATP binding);GO:0005737(cytoplasm);GO:0005829(cytosol);GO:0005975(carbohydrate metabolic process);GO:0009507(chloroplast);GO:0009536(plastid);GO:0016773(phosphotransferase activity, alcohol group as acceptor);GO:0019150(D-ribulokinase activity);GO:0019150(D-ribulokinase activity)	NA	NA	up
AT3G45310	AT3G45310	823669	AT3G45310.1	GO:0004197(cysteine-type endopeptidase activity);GO:0005576(extracellular region);GO:0005615(extracellular space);GO:0005764(lysosome);GO:0005829(cytosol);GO:0006508(proteolysis);GO:0051603(proteolysis involved in cellular protein catabolic process)	NA	NA	up
AT4G21903	AT4G21903	6241480	AT4G21903.1;AT4G21903.2	GO:0015297(antiporter activity);GO:0016020(membrane);GO:0022857(transmembrane transporter activity);GO:0042910(xenobiotic transmembrane transporter activity);GO:0055085(transmembrane transport);GO:0055085(transmembrane transport)	NA	NA	up
AT5G60210	AT5G60210		AT5G60210.1	GO:0005576(extracellular region);GO:0005886(plasma membrane)	NA	NA	up
AT4G25080	AT4G25080		AT4G25080.3;AT4G25080.1;AT4G25080.2;AT4G25080.5;AT4G25080.4	GO:0005737(cytoplasm);GO:0005829(cytosol);GO:0008168(methyltransferase activity);GO:0009507(chloroplast);GO:0009534(chloroplast thylakoid);GO:0009535(chloroplast thylakoid membrane);GO:0009941(chloroplast envelope);GO:0015995(chlorophyll biosynthetic process);GO:0046406(magnesium protoporphyrin IX methyltransferase activity);GO:0046406(magnesium protoporphyrin IX methyltransferase activity)	00860(Porphyrin and chlorophyll metabolism);00860(Porphyrin and chlorophyll metabolism)	K03428	up
AT2G42365	AT2G42365	5007954	AT2G42365.1;AT2G42365.2	GO:0003674(molecular_function);GO:0005575(cellular_component);GO:0008150(biological_process);GO:0008150(biological_process)	00500(Starch and sucrose metabolism);00230(Purine metabolism);00240(Pyrimidine metabolism);03020(RNA polymerase);03020(RNA polymerase)	K19891;K03006	up
AT1G64620	AT1G64620	842770	AT1G64620.1	GO:0000976(transcription regulatory region sequence-specific DNA binding);GO:0003700(DNA-binding transcription factor activity);GO:0005515(protein binding);GO:0005634(nucleus);GO:0006355(regulation of transcription, DNA-templated)	NA	NA	up
AT1G15910	AT1G15910		AT1G15910.1	GO:0003677(DNA binding);GO:0003723(RNA binding);GO:0003725(double-stranded RNA binding);GO:0005515(protein binding);GO:0005737(cytoplasm);GO:0009506(plasmodesma);GO:0010569(regulation of double-strand break repair via homologous recombination);GO:0043621(protein self-association);GO:0080188(gene silencing by RNA-directed DNA methylation)	NA	NA	up
AT5G51540	AT5G51540	835228	AT5G51540.1	GO:0004177(aminopeptidase activity);GO:0004222(metalloendopeptidase activity);GO:0005739(mitochondrion);GO:0005759(mitochondrial matrix);GO:0006508(proteolysis);GO:0006518(peptide metabolic process);GO:0006627(protein processing involved in protein targeting to mitochondrion);GO:0009535(chloroplast thylakoid membrane)	NA	NA	up
AT1G70550	AT1G70550	843392	AT1G70550.1	GO:0005739(mitochondrion);GO:0008150(biological_process)	NA	NA	up
AT2G35470	AT2G35470	818112	AT2G35470.1	GO:0003674(molecular_function);GO:0005739(mitochondrion);GO:0008150(biological_process)	NA	NA	up
AT2G20210	AT2G20210	816540	AT2G20210.1	GO:0003674(molecular_function);GO:0005575(cellular_component);GO:0008150(biological_process)	NA	NA	up
AT5G49740	AT5G49740		AT5G49740.1	GO:0000293(ferric-chelate reductase activity);GO:0005886(plasma membrane);GO:0009507(chloroplast);GO:0009536(plastid);GO:0009767(photosynthetic electron transport chain);GO:0055114(oxidation-reduction process)	NA	NA	up
AT2G17740	AT2G17740	816283	AT2G17740.1	GO:0005515(protein binding);GO:0005634(nucleus);GO:0005770(late endosome);GO:0009561(megagametogenesis);GO:0055046(microgametogenesis)	NA	NA	up
AT5G14450	AT5G14450	831296	AT5G14450.1	GO:0005576(extracellular region);GO:0009505(plant-type cell wall);GO:0009506(plasmodesma);GO:0016788(hydrolase activity, acting on ester bonds)	00511(Other glycan degradation)	K01206	up
AT3G11280	AT3G11280	820299	AT3G11280.2;AT3G11280.1	GO:0000976(transcription regulatory region sequence-specific DNA binding);GO:0003700(DNA-binding transcription factor activity);GO:0005634(nucleus);GO:0006355(regulation of transcription, DNA-templated);GO:0009739(response to gibberellin);GO:0009751(response to salicylic acid);GO:0009751(response to salicylic acid)	NA	NA	up
AT2G03750	AT2G03750	814902	AT2G03750.1	GO:0008146(sulfotransferase activity);GO:0009507(chloroplast)	NA	NA	up
AT5G40150	AT5G40150	834012	AT5G40150.1	GO:0004601(peroxidase activity);GO:0005576(extracellular region);GO:0006979(response to oxidative stress);GO:0020037(heme binding)	00940(Phenylpropanoid biosynthesis)	K00430	up
AT5G01240	AT5G01240		AT5G01240.1;AT5G01240.2	GO:0005886(plasma membrane);GO:0010328(auxin influx transmembrane transporter activity);GO:0048829(root cap development);GO:0048829(root cap development)	04075(Plant hormone signal transduction);04075(Plant hormone signal transduction)	K13946	up
AT2G38310	AT2G38310		AT2G38310.1	GO:0004864(protein phosphatase inhibitor activity);GO:0005515(protein binding);GO:0005634(nucleus);GO:0005737(cytoplasm);GO:0009738(abscisic acid-activated signaling pathway);GO:0010427(abscisic acid binding);GO:0038023(signaling receptor activity);GO:0042803(protein homodimerization activity);GO:0080163(regulation of protein serine/threonine phosphatase activity)	04016(MAPK signaling pathway - plant);04075(Plant hormone signal transduction)	K14496	up
AT3G48100	AT3G48100		AT3G48100.1	GO:0000156(phosphorelay response regulator activity);GO:0005515(protein binding);GO:0005634(nucleus);GO:0005737(cytoplasm);GO:0006355(regulation of transcription, DNA-templated);GO:0007623(circadian rhythm);GO:0009735(response to cytokinin);GO:0009736(cytokinin-activated signaling pathway);GO:0010114(response to red light)	04075(Plant hormone signal transduction)	K14492	up
AT1G61970	AT1G61970	842492	AT1G61970.1;AT1G61970.2	GO:0003690(double-stranded DNA binding);GO:0006355(regulation of transcription, DNA-templated);GO:0009507(chloroplast);GO:0009658(chloroplast organization);GO:0032502(developmental process);GO:0032502(developmental process)	NA	NA	up
AT2G15000	AT2G15000	815989	AT2G15000.1;AT2G15000.4;AT2G15000.2;AT2G15000.5;AT2G15000.3	GO:0003674(molecular_function);GO:0005739(mitochondrion);GO:0008150(biological_process);GO:0008150(biological_process)	NA	NA	up
AT5G53580	AT5G53580		AT5G53580.1	GO:0009443(pyridoxal 5'-phosphate salvage);GO:0009507(chloroplast);GO:0009536(plastid);GO:0042820(vitamin B6 catabolic process);GO:0042821(pyridoxal biosynthetic process);GO:0050236(pyridoxine:NADP 4-dehydrogenase activity);GO:0070402(NADPH binding)	00750(Vitamin B6 metabolism)	K05275	up
AT1G28100	AT1G28100	839703	AT1G28100.1;AT1G28100.2;AT1G28100.4;AT1G28100.3	GO:0003674(molecular_function);GO:0005634(nucleus);GO:0016123(xanthophyll biosynthetic process);GO:0016123(xanthophyll biosynthetic process)	NA	NA	up
AT1G25098	AT1G25098	5007722	AT1G25098.2;AT1G25098.1	GO:0003674(molecular_function);GO:0005575(cellular_component);GO:0008150(biological_process);GO:0008150(biological_process)	NA	NA	up
AT4G04940	AT4G04940	825833	AT4G04940.1	GO:0003824(catalytic activity);GO:0005634(nucleus);GO:0006364(rRNA processing);GO:0032040(small-subunit processome);GO:0034388(Pwp2p-containing subcomplex of 90S preribosome);GO:0080008(Cul4-RING E3 ubiquitin ligase complex)	03008(Ribosome biogenesis in eukaryotes)	K14554	up
AT5G63920	AT5G63920		AT5G63920.1	GO:0000278(mitotic cell cycle);GO:0000712(resolution of meiotic recombination intermediates);GO:0003916(DNA topoisomerase activity);GO:0003917(DNA topoisomerase type I (single strand cut, ATP-independent) activity);GO:0005634(nucleus);GO:0005694(chromosome);GO:0006265(DNA topological change);GO:0006281(DNA repair);GO:0007059(chromosome segregation);GO:0008270(zinc ion binding);GO:0051321(meiotic …	03440(Homologous recombination)	K03165	up
AT1G78460	AT1G78460	844182	AT1G78460.1	GO:0005737(cytoplasm);GO:0008150(biological_process)	NA	NA	up
AT5G16590	AT5G16590	831521	AT5G16590.1	GO:0004672(protein kinase activity);GO:0005515(protein binding);GO:0005886(plasma membrane);GO:0006468(protein phosphorylation);GO:0009505(plant-type cell wall);GO:0009506(plasmodesma);GO:0009536(plastid);GO:0009610(response to symbiotic fungus);GO:0016301(kinase activity)	NA	NA	up
AT2G43360	AT2G43360		AT2G43360.1	GO:0004076(biotin synthase activity);GO:0005739(mitochondrion);GO:0008270(zinc ion binding);GO:0009102(biotin biosynthetic process);GO:0051537(2 iron, 2 sulfur cluster binding)	00780(Biotin metabolism)	K01012	up
AT3G28150	AT3G28150		AT3G28150.1	GO:0005794(Golgi apparatus);GO:0010411(xyloglucan metabolic process);GO:0016413(O-acetyltransferase activity)	NA	NA	up
AT3G61850	AT3G61850		AT3G61850.2;AT3G61850.3;AT3G61850.4;AT3G61850.1	GO:0000976(transcription regulatory region sequence-specific DNA binding);GO:0003682(chromatin binding);GO:0003700(DNA-binding transcription factor activity);GO:0005634(nucleus);GO:0006355(regulation of transcription, DNA-templated);GO:0009639(response to red or far red light);GO:0009845(seed germination);GO:0045892(negative regulation of transcription, DNA-templated);GO:0045892(negative regulati…	NA	NA	up
AT3G22060	AT3G22060	821768	AT3G22060.1	GO:0003674(molecular_function);GO:0005576(extracellular region);GO:0005618(cell wall);GO:0005773(vacuole);GO:0005829(cytosol);GO:0009737(response to abscisic acid);GO:0099503(secretory vesicle)	NA	NA	up
AT2G01940	AT2G01940		AT2G01940.1;AT2G01940.2	GO:0003700(DNA-binding transcription factor activity);GO:0005515(protein binding);GO:0005634(nucleus);GO:0006355(regulation of transcription, DNA-templated);GO:0009590(detection of gravity);GO:0009630(gravitropism);GO:0009959(negative gravitropism);GO:0009965(leaf morphogenesis);GO:0010031(circumnutation);GO:0010601(positive regulation of auxin biosynthetic process);GO:0048444(floral organ morpho…	00052(Galactose metabolism);00600(Sphingolipid metabolism);00531(Glycosaminoglycan degradation);00604(Glycosphingolipid biosynthesis - ganglio series);00511(Other glycan degradation);00511(Other glycan degradation)	K12309	up
AT2G44210	AT2G44210	819029	AT2G44210.1;AT2G44210.2	GO:0005576(extracellular region);GO:0008150(biological_process);GO:0008150(biological_process)	NA	NA	up
AT1G48610	AT1G48610	841282	AT1G48610.1;AT1G48610.2	GO:0003677(DNA binding);GO:0005634(nucleus);GO:0008150(biological_process);GO:0008150(biological_process)	00770(Pantothenate and CoA biosynthesis);00770(Pantothenate and CoA biosynthesis)	K01598	up
AT5G14090	AT5G14090	831258	AT5G14090.1	GO:0003674(molecular_function);GO:0005634(nucleus);GO:0005886(plasma membrane);GO:0009630(gravitropism);GO:0009958(positive gravitropism);GO:0009959(negative gravitropism);GO:2000012(regulation of auxin polar transport)	NA	NA	up
AT1G24148	AT1G24148	6241475	AT1G24148.1;AT1G24148.2	GO:0003674(molecular_function);GO:0005739(mitochondrion);GO:0008150(biological_process);GO:0008150(biological_process)	NA	NA	up
AT2G15042	AT2G15042	7922469	AT2G15042.1	GO:0003674(molecular_function);GO:0005575(cellular_component);GO:0008150(biological_process)	04075(Plant hormone signal transduction)	K13415	up
AT5G49160	AT5G49160		AT5G49160.1	GO:0003682(chromatin binding);GO:0003886(DNA (cytosine-5-)-methyltransferase activity);GO:0005515(protein binding);GO:0005634(nucleus);GO:0006349(regulation of gene expression by genetic imprinting);GO:0008168(methyltransferase activity);GO:0009294(DNA mediated transformation);GO:0009910(negative regulation of flower development);GO:0010069(zygote asymmetric cytokinesis in embryo sac);GO:0010216(…	00270(Cysteine and methionine metabolism)	K00558	up
AT3G12220	AT3G12220		AT3G12220.1	GO:0004185(serine-type carboxypeptidase activity);GO:0005576(extracellular region);GO:0006508(proteolysis);GO:0009507(chloroplast);GO:0016747(transferase activity, transferring acyl groups other than amino-acyl groups);GO:0019748(secondary metabolic process)	NA	NA	up
AT3G23050	AT3G23050		AT3G23050.1;AT3G23050.2	GO:0000502(proteasome complex);GO:0000976(transcription regulatory region sequence-specific DNA binding);GO:0003700(DNA-binding transcription factor activity);GO:0005515(protein binding);GO:0005634(nucleus);GO:0006355(regulation of transcription, DNA-templated);GO:0008180(COP9 signalosome);GO:0009414(response to water deprivation);GO:0009611(response to wounding);GO:0009630(gravitropism);GO:00097…	04075(Plant hormone signal transduction);04075(Plant hormone signal transduction)	K14484	up
AT2G21330	AT2G21330		AT2G21330.1;AT2G21330.2	GO:0004332(fructose-bisphosphate aldolase activity);GO:0005739(mitochondrion);GO:0005829(cytosol);GO:0006094(gluconeogenesis);GO:0006096(glycolytic process);GO:0006098(pentose-phosphate shunt);GO:0009507(chloroplast);GO:0009534(chloroplast thylakoid);GO:0009570(chloroplast stroma);GO:0009579(thylakoid);GO:0009941(chloroplast envelope);GO:0010287(plastoglobule);GO:0022626(cytosolic ribosome);GO:00…	00010(Glycolysis / Gluconeogenesis);00030(Pentose phosphate pathway);00051(Fructose and mannose metabolism);00710(Carbon fixation in photosynthetic organisms);00710(Carbon fixation in photosynthetic organisms)	K01623	up
AT4G01050	AT4G01050		AT4G01050.1	GO:0005515(protein binding);GO:0005829(cytosol);GO:0009507(chloroplast);GO:0009534(chloroplast thylakoid);GO:0009535(chloroplast thylakoid membrane);GO:0009772(photosynthetic electron transport in photosystem II);GO:0009941(chloroplast envelope);GO:0042742(defense response to bacterium);GO:0098807(chloroplast thylakoid membrane protein complex)	NA	NA	up
AT5G46270	AT5G46270	834669	AT5G46270.1	GO:0007165(signal transduction);GO:0009507(chloroplast);GO:0043531(ADP binding)	NA	NA	up
AT5G05090	AT5G05090	830391	AT5G05090.1	GO:0003700(DNA-binding transcription factor activity);GO:0005634(nucleus);GO:0006355(regulation of transcription, DNA-templated)	04075(Plant hormone signal transduction)	K14491	up
AT4G24540	AT4G24540		AT4G24540.1	GO:0000976(transcription regulatory region sequence-specific DNA binding);GO:0000977(RNA polymerase II transcription regulatory region sequence-specific DNA binding);GO:0000981(DNA-binding transcription factor activity, RNA polymerase II-specific);GO:0003700(DNA-binding transcription factor activity);GO:0005515(protein binding);GO:0005634(nucleus);GO:0005737(cytoplasm);GO:0008134(transcription fa…	NA	NA	up
AT1G64320	AT1G64320	842738	AT1G64320.1	GO:0003674(molecular_function);GO:0046686(response to cadmium ion)	NA	NA	up
AT1G78930	AT1G78930	844232	AT1G78930.1	GO:0003690(double-stranded DNA binding);GO:0005739(mitochondrion);GO:0006355(regulation of transcription, DNA-templated);GO:0009507(chloroplast);GO:0032502(developmental process)	NA	NA	up
AT1G30410	AT1G30410		AT1G30410.1	GO:0000325(plant-type vacuole);GO:0005634(nucleus);GO:0005774(vacuolar membrane);GO:0008559(ATPase-coupled xenobiotic transmembrane transporter activity);GO:0016020(membrane);GO:0016887(ATPase activity);GO:0042626(ATPase-coupled transmembrane transporter activity);GO:0055085(transmembrane transport)	02010(ABC transporters)	K05666	up
AT1G21060	AT1G21060	838700	AT1G21060.1;AT1G21060.2	GO:0003674(molecular_function);GO:0005634(nucleus);GO:0008150(biological_process);GO:0009507(chloroplast);GO:0009507(chloroplast)	NA	NA	up
AT3G51400	AT3G51400	824303	AT3G51400.1	GO:0003674(molecular_function);GO:0005739(mitochondrion);GO:0008150(biological_process)	NA	NA	up
AT3G20350	AT3G20350	821579	AT3G20350.1	GO:0005737(cytoplasm);GO:0005886(plasma membrane)	NA	NA	up
AT4G23240	AT4G23240		AT4G23240.1	GO:0004674(protein serine/threonine kinase activity);GO:0005576(extracellular region);GO:0005886(plasma membrane);GO:0006468(protein phosphorylation);GO:0042742(defense response to bacterium)	NA	NA	up
AT1G66940	AT1G66940	843012	AT1G66940.3;AT1G66940.1;AT1G66940.2	GO:0005576(extracellular region);GO:0005739(mitochondrion);GO:0030247(polysaccharide binding);GO:0030247(polysaccharide binding)	NA	NA	up
AT1G28110	AT1G28110		AT1G28110.1;AT1G28110.2	GO:0004185(serine-type carboxypeptidase activity);GO:0005773(vacuole);GO:0009505(plant-type cell wall);GO:0009506(plasmodesma);GO:0009507(chloroplast);GO:0009507(chloroplast)	NA	NA	up
AT1G23060	AT1G23060		AT1G23060.1	GO:0003674(molecular_function);GO:0005634(nucleus);GO:0008150(biological_process)	NA	NA	up
AT3G60320	AT3G60320	825203	AT3G60320.1	GO:0003677(DNA binding);GO:0005515(protein binding);GO:0005634(nucleus);GO:0010167(response to nitrate);GO:0015706(nitrate transport);GO:0071249(cellular response to nitrate);GO:0071705(nitrogen compound transport);GO:1901698(response to nitrogen compound)	03050(Proteasome)	K03029	up
AT2G19970	AT2G19970	816516	AT2G19970.1	GO:0003674(molecular_function);GO:0005576(extracellular region);GO:0005615(extracellular space);GO:0008150(biological_process)	04016(MAPK signaling pathway - plant);04075(Plant hormone signal transduction);04626(Plant-pathogen interaction)	K13449	up
AT2G38090	AT2G38090	818387	AT2G38090.1	GO:0003700(DNA-binding transcription factor activity);GO:0005634(nucleus);GO:0006355(regulation of transcription, DNA-templated)	NA	NA	up
AT2G47160	AT2G47160		AT2G47160.1;AT2G47160.2	GO:0005452(inorganic anion exchanger activity);GO:0005737(cytoplasm);GO:0005768(endosome);GO:0005773(vacuole);GO:0005886(plasma membrane);GO:0010036(response to boron-containing substance);GO:0015301(anion:anion antiporter activity);GO:0016328(lateral plasma membrane);GO:0043674(columella);GO:0046713(borate transport);GO:0046715(active borate transmembrane transporter activity);GO:0080139(borate …	NA	NA	up
AT1G10960	AT1G10960		AT1G10960.1	GO:0009055(electron transfer activity);GO:0009507(chloroplast);GO:0009570(chloroplast stroma);GO:0022900(electron transport chain);GO:0080167(response to karrikin)	00195(Photosynthesis)	K02639	up
AT4G23600	AT4G23600		AT4G23600.1;AT4G23600.3;AT4G23600.2	GO:0004121(cystathionine beta-lyase activity);GO:0005737(cytoplasm);GO:0005773(vacuole);GO:0005829(cytosol);GO:0006520(cellular amino acid metabolic process);GO:0008483(transaminase activity);GO:0009058(biosynthetic process);GO:0009611(response to wounding);GO:0009737(response to abscisic acid);GO:0009753(response to jasmonic acid);GO:0010188(response to microbial phytotoxin);GO:0030170(pyridoxal…	00270(Cysteine and methionine metabolism);00270(Cysteine and methionine metabolism)	K21623	up
AT2G20142	AT2G20142	2745551	AT2G20142.1	GO:0005737(cytoplasm);GO:0007165(signal transduction)	03030(DNA replication);03420(Nucleotide excision repair);03430(Mismatch repair);03440(Homologous recombination)	K07466	up
AT3G56060	AT3G56060	824772	AT3G56060.1	GO:0009507(chloroplast);GO:0016614(oxidoreductase activity, acting on CH-OH group of donors);GO:0050660(flavin adenine dinucleotide binding);GO:0055114(oxidation-reduction process)	00260(Glycine, serine and threonine metabolism)	K00108	up
AT1G50900	AT1G50900		AT1G50900.1	GO:0005515(protein binding);GO:0006886(intracellular protein transport);GO:0009507(chloroplast);GO:0009570(chloroplast stroma);GO:0009941(chloroplast envelope);GO:0080167(response to karrikin);GO:0090391(granum assembly)	NA	NA	up
AT3G54920	AT3G54920		AT3G54920.1	GO:0005886(plasma membrane);GO:0009814(defense response, incompatible interaction);GO:0016829(lyase activity);GO:0030570(pectate lyase activity);GO:0031225(anchored component of membrane);GO:0042547(cell wall modification involved in multidimensional cell growth);GO:0045490(pectin catabolic process);GO:0046658(anchored component of plasma membrane)	00040(Pentose and glucuronate interconversions)	K01728	up
AT1G31920	AT1G31920	840082	AT1G31920.1	GO:0003729(mRNA binding);GO:0008270(zinc ion binding);GO:0009507(chloroplast)	03440(Homologous recombination)	K10683	up
AT1G16920	AT1G16920		AT1G16920.1	GO:0003924(GTPase activity);GO:0005525(GTP binding);GO:0005634(nucleus);GO:0005773(vacuole);GO:0005774(vacuolar membrane);GO:0005802(trans-Golgi network);GO:0005886(plasma membrane);GO:0006886(intracellular protein transport);GO:0012505(endomembrane system);GO:0042538(hyperosmotic salinity response);GO:0060627(regulation of vesicle-mediated transport)	04144(Endocytosis)	K07904	up
AT4G15810	AT4G15810	827262	AT4G15810.1	GO:0005525(GTP binding);GO:0009707(chloroplast outer membrane);GO:0045036(protein targeting to chloroplast)	NA	NA	up
AT5G61340	AT5G61340	836255	AT5G61340.1	GO:0003674(molecular_function);GO:0005739(mitochondrion);GO:0008150(biological_process);GO:0009507(chloroplast)	NA	NA	up
AT1G35560	AT1G35560	840452	AT1G35560.1	GO:0000976(transcription regulatory region sequence-specific DNA binding);GO:0003700(DNA-binding transcription factor activity);GO:0005515(protein binding);GO:0005634(nucleus);GO:0006355(regulation of transcription, DNA-templated);GO:0043565(sequence-specific DNA binding);GO:0048510(regulation of timing of transition from vegetative to reproductive phase)	04712(Circadian rhythm - plant)	K16221	up
AT3G10060	AT3G10060	820167	AT3G10060.1	GO:0003755(peptidyl-prolyl cis-trans isomerase activity);GO:0005829(cytosol);GO:0009507(chloroplast);GO:0009534(chloroplast thylakoid);GO:0009535(chloroplast thylakoid membrane);GO:0009543(chloroplast thylakoid lumen);GO:0009579(thylakoid)	NA	NA	up
AT1G52315	AT1G52315	2745821	AT1G52315.1	GO:0005739(mitochondrion);GO:0008104(protein localization);GO:0015031(protein transport)	04144(Endocytosis)	K19476	up
AT5G08210	AT5G08210		AT5G08210.1	GO:0003674(molecular_function);GO:0008150(biological_process);GO:0031225(anchored component of membrane)	NA	NA	up
AT5G02940	AT5G02940	831426	AT5G02940.1	GO:0005739(mitochondrion);GO:0006813(potassium ion transport);GO:0009507(chloroplast);GO:0009941(chloroplast envelope)	NA	NA	up
AT2G37860	AT2G37860		AT2G37860.3;AT2G37860.1;AT2G37860.2	GO:0000302(response to reactive oxygen species);GO:0003674(molecular_function);GO:0005739(mitochondrion);GO:0005783(endoplasmic reticulum);GO:0009507(chloroplast);GO:0009536(plastid);GO:0009648(photoperiodism);GO:0009658(chloroplast organization);GO:0009706(chloroplast inner membrane);GO:0009941(chloroplast envelope);GO:0048366(leaf development);GO:0099402(plant organ development);GO:0099402(plan…	NA	NA	up
AT5G59010	AT5G59010		AT5G59010.1;AT5G59010.2	GO:0004672(protein kinase activity);GO:0005515(protein binding);GO:0005524(ATP binding);GO:0005886(plasma membrane);GO:0006468(protein phosphorylation);GO:0009409(response to cold);GO:0009506(plasmodesma);GO:0009651(response to salt stress);GO:0009737(response to abscisic acid);GO:0009742(brassinosteroid mediated signaling pathway);GO:0009742(brassinosteroid mediated signaling pathway)	04075(Plant hormone signal transduction);04075(Plant hormone signal transduction)	K14500	up
AT5G14210	AT5G14210	831271	AT5G14210.1	GO:0004672(protein kinase activity);GO:0005524(ATP binding);GO:0005739(mitochondrion);GO:0005886(plasma membrane);GO:0006468(protein phosphorylation)	NA	NA	up
AT5G13630	AT5G13630		AT5G13630.1;AT5G13630.2	GO:0003729(mRNA binding);GO:0005515(protein binding);GO:0005739(mitochondrion);GO:0009507(chloroplast);GO:0009536(plastid);GO:0009706(chloroplast inner membrane);GO:0010007(magnesium chelatase complex);GO:0015995(chlorophyll biosynthetic process);GO:0016851(magnesium chelatase activity);GO:0016851(magnesium chelatase activity)	00860(Porphyrin and chlorophyll metabolism);00860(Porphyrin and chlorophyll metabolism)	K03403	up
AT1G51080	AT1G51080	841530	AT1G51080.1	GO:0003674(molecular_function);GO:0008150(biological_process);GO:0009507(chloroplast);GO:0009536(plastid)	NA	NA	up
AT1G18730	AT1G18730		AT1G18730.1;AT1G18730.4;AT1G18730.3;AT1G18730.2	GO:0003674(molecular_function);GO:0009507(chloroplast);GO:0009535(chloroplast thylakoid membrane);GO:0009773(photosynthetic electron transport in photosystem I);GO:0010598(NAD(P)H dehydrogenase complex (plastoquinone));GO:0010598(NAD(P)H dehydrogenase complex (plastoquinone))	NA	NA	up
AT1G68940	AT1G68940	843228	AT1G68940.3;AT1G68940.1	GO:0004842(ubiquitin-protein transferase activity);GO:0005634(nucleus);GO:0016567(protein ubiquitination);GO:0016567(protein ubiquitination)	NA	NA	up
AT1G08300	AT1G08300		AT1G08300.1	GO:0003674(molecular_function);GO:0005634(nucleus);GO:0009793(embryo development ending in seed dormancy);GO:0010305(leaf vascular tissue pattern formation);GO:0048364(root development)	NA	NA	up
AT3G02730	AT3G02730		AT3G02730.1	GO:0004857(enzyme inhibitor activity);GO:0005829(cytosol);GO:0006109(regulation of carbohydrate metabolic process);GO:0008047(enzyme activator activity);GO:0009507(chloroplast);GO:0009534(chloroplast thylakoid);GO:0009570(chloroplast stroma);GO:0009642(response to light intensity);GO:0043085(positive regulation of catalytic activity);GO:0043086(negative regulation of catalytic activity);GO:004545…	NA	NA	up
AT1G59560	AT1G59560		AT1G59560.1	GO:0004842(ubiquitin-protein transferase activity);GO:0005739(mitochondrion);GO:0006996(organelle organization);GO:0009507(chloroplast);GO:0009941(chloroplast envelope);GO:0016567(protein ubiquitination)	NA	NA	up
AT1G11440	AT1G11440	837686	AT1G11440.1	GO:0004674(protein serine/threonine kinase activity);GO:0005634(nucleus);GO:0006468(protein phosphorylation);GO:0046777(protein autophosphorylation);GO:0070300(phosphatidic acid binding)	NA	NA	up
AT2G39010	AT2G39010		AT2G39010.1	GO:0003729(mRNA binding);GO:0005794(Golgi apparatus);GO:0005886(plasma membrane);GO:0006833(water transport);GO:0009624(response to nematode);GO:0015250(water channel activity);GO:0015267(channel activity);GO:0055085(transmembrane transport)	NA	NA	up
AT2G32380	AT2G32380	817799	AT2G32380.1	GO:0003674(molecular_function);GO:0005576(extracellular region);GO:0005783(endoplasmic reticulum);GO:0008150(biological_process)	NA	NA	up
AT1G74710	AT1G74710		AT1G74710.1;AT1G74710.2	GO:0008909(isochorismate synthase activity);GO:0009409(response to cold);GO:0009507(chloroplast);GO:0009536(plastid);GO:0009617(response to bacterium);GO:0009627(systemic acquired resistance);GO:0009697(salicylic acid biosynthetic process);GO:0010118(stomatal movement);GO:0031348(negative regulation of defense response);GO:0042372(phylloquinone biosynthetic process);GO:0042742(defense response to…	00130(Ubiquinone and other terpenoid-quinone biosynthesis);01053(Biosynthesis of siderophore group nonribosomal peptides);01053(Biosynthesis of siderophore group nonribosomal peptides)	K02552	up
AT2G22730	AT2G22730	816803	AT2G22730.1	GO:0005739(mitochondrion);GO:0009507(chloroplast);GO:0022857(transmembrane transporter activity);GO:0055085(transmembrane transport)	04075(Plant hormone signal transduction)	K14500	up
AT3G19440	AT3G19440	821478	AT3G19440.1	GO:0000455(enzyme-directed rRNA pseudouridine synthesis);GO:0001522(pseudouridine synthesis);GO:0003723(RNA binding);GO:0005739(mitochondrion);GO:0009507(chloroplast);GO:0009982(pseudouridine synthase activity)	NA	NA	up
AT1G29530	AT1G29530	839830	AT1G29530.1	GO:0003674(molecular_function);GO:0005634(nucleus);GO:0008150(biological_process)	NA	NA	up
AT5G45150	AT5G45150		AT5G45150.1	GO:0004525(ribonuclease III activity);GO:0005634(nucleus);GO:0005737(cytoplasm);GO:0006396(RNA processing);GO:0030422(production of siRNA involved in RNA interference)	NA	NA	up
AT5G16715	AT5G16715		AT5G16715.1	GO:0002161(aminoacyl-tRNA editing activity);GO:0004832(valine-tRNA ligase activity);GO:0005829(cytosol);GO:0006418(tRNA aminoacylation for protein translation);GO:0006438(valyl-tRNA aminoacylation);GO:0009507(chloroplast);GO:0009570(chloroplast stroma);GO:0009793(embryo development ending in seed dormancy)	00970(Aminoacyl-tRNA biosynthesis)	K01873	up
AT2G28000	AT2G28000		AT2G28000.1	GO:0003674(molecular_function);GO:0005739(mitochondrion);GO:0005777(peroxisome);GO:0006457(protein folding);GO:0009507(chloroplast);GO:0009570(chloroplast stroma);GO:0009579(thylakoid);GO:0009658(chloroplast organization);GO:0009793(embryo development ending in seed dormancy);GO:0009941(chloroplast envelope);GO:0022626(cytosolic ribosome);GO:0042026(protein refolding);GO:0048046(apoplast)	03018(RNA degradation)	K04077	up
AT4G10890	AT4G10890	826688	AT4G10890.1	GO:0003674(molecular_function);GO:0005575(cellular_component);GO:0008150(biological_process)	NA	NA	up
AT1G67910	AT1G67910	843119	AT1G67910.1;AT1G67910.2	GO:0003674(molecular_function);GO:0005634(nucleus);GO:0008150(biological_process);GO:0008150(biological_process)	NA	NA	up
AT5G20700	AT5G20700	832193	AT5G20700.1	GO:0005634(nucleus);GO:0005737(cytoplasm);GO:0009744(response to sucrose);GO:0009749(response to glucose);GO:0042594(response to starvation);GO:1905582(response to mannose)	NA	NA	up
AT5G44210	AT5G44210		AT5G44210.1	GO:0000976(transcription regulatory region sequence-specific DNA binding);GO:0003677(DNA binding);GO:0003700(DNA-binding transcription factor activity);GO:0005622(intracellular);GO:0005634(nucleus);GO:0006355(regulation of transcription, DNA-templated);GO:0009873(ethylene-activated signaling pathway);GO:0019760(glucosinolate metabolic process);GO:0045892(negative regulation of transcription, DNA-…	NA	NA	up
AT4G02790	AT4G02790		AT4G02790.1	GO:0003924(GTPase activity);GO:0005739(mitochondrion);GO:0009507(chloroplast);GO:0043253(chloroplast ribosome)	NA	NA	up
AT5G10330	AT5G10330		AT5G10330.1;AT5G10330.3;AT5G10330.2	GO:0000105(histidine biosynthetic process);GO:0004400(histidinol-phosphate transaminase activity);GO:0005737(cytoplasm);GO:0009507(chloroplast);GO:0009793(embryo development ending in seed dormancy);GO:0030170(pyridoxal phosphate binding);GO:0030170(pyridoxal phosphate binding)	00340(Histidine metabolism);00350(Tyrosine metabolism);00360(Phenylalanine metabolism);00400(Phenylalanine, tyrosine and tryptophan biosynthesis);00960(Tropane, piperidine and pyridine alkaloid biosynthesis);00960(Tropane, piperidine and pyridine alkaloid biosynthesis)	K00817	up
AT1G45110	AT1G45110	841078	AT1G45110.1	GO:0009507(chloroplast);GO:0032259(methylation)	NA	NA	up
AT2G19460	AT2G19460	816465	AT2G19460.1	GO:0003674(molecular_function);GO:0005634(nucleus);GO:0008150(biological_process)	NA	NA	up
AT1G33960	AT1G33960		AT1G33960.1	GO:0005525(GTP binding);GO:0005739(mitochondrion);GO:0009507(chloroplast);GO:0009617(response to bacterium)	NA	NA	up
AT1G27920	AT1G27920		AT1G27920.1	GO:0000226(microtubule cytoskeleton organization);GO:0005737(cytoplasm);GO:0005819(spindle);GO:0005874(microtubule);GO:0008017(microtubule binding);GO:0009507(chloroplast);GO:0009524(phragmoplast)	NA	NA	up
AT1G51790	AT1G51790	841605	AT1G51790.1	GO:0004672(protein kinase activity);GO:0005524(ATP binding);GO:0006468(protein phosphorylation);GO:0016301(kinase activity);GO:0016310(phosphorylation)	NA	NA	up
AT5G45490	AT5G45490	834585	AT5G45490.1;AT5G45490.2	GO:0005634(nucleus);GO:0043531(ADP binding);GO:0043531(ADP binding)	04626(Plant-pathogen interaction);04626(Plant-pathogen interaction)	K13457	up
AT4G17098	AT4G17098	5008147	AT4G17098.1	GO:0003674(molecular_function);GO:0005575(cellular_component);GO:0008150(biological_process)	NA	NA	up
AT1G22650	AT1G22650		AT1G22650.1	GO:0004575(sucrose alpha-glucosidase activity);GO:0005634(nucleus);GO:0005829(cytosol);GO:0005987(sucrose catabolic process);GO:0033926(glycopeptide alpha-N-acetylgalactosaminidase activity)	03010(Ribosome)	K02986	up
AT4G28510	AT4G28510		AT4G28510.1	GO:0005739(mitochondrion);GO:0005747(mitochondrial respiratory chain complex I);GO:0005774(vacuolar membrane);GO:0009507(chloroplast)	NA	NA	up
AT1G01046	AT1G01046		AT1G01046.1	GO:0003674(molecular_function);GO:0005575(cellular_component);GO:0008150(biological_process)	NA	NA	up
AT1G15250	AT1G15250	838092	AT1G15250.1	GO:0003723(RNA binding);GO:0003729(mRNA binding);GO:0005576(extracellular region);GO:0005737(cytoplasm);GO:0006412(translation);GO:0022625(cytosolic large ribosomal subunit)	03010(Ribosome)	K02922	up
AT3G58220	AT3G58220	824991	AT3G58220.2;AT3G58220.1	GO:0003674(molecular_function);GO:0005634(nucleus);GO:0008150(biological_process);GO:0008150(biological_process)	03013(RNA transport);03013(RNA transport)	K03260	up
AT4G30110	AT4G30110		AT4G30110.1	GO:0005385(zinc ion transmembrane transporter activity);GO:0005886(plasma membrane);GO:0015086(cadmium ion transmembrane transporter activity);GO:0015434(ATPase-coupled cadmium transmembrane transporter activity);GO:0016463(zinc transmembrane transporter activity, phosphorylative mechanism);GO:0055069(zinc ion homeostasis)	NA	NA	up
AT4G39900	AT4G39900	830149	AT4G39900.1	GO:0003674(molecular_function);GO:0005634(nucleus);GO:0008150(biological_process)	NA	NA	up
AT1G06260	AT1G06260	837137	AT1G06260.1	GO:0004197(cysteine-type endopeptidase activity);GO:0005576(extracellular region);GO:0005615(extracellular space);GO:0005764(lysosome);GO:0051603(proteolysis involved in cellular protein catabolic process)	04145(Phagosome)	K01365	up
AT5G05160	AT5G05160		AT5G05160.1	GO:0005618(cell wall);GO:0005886(plasma membrane);GO:0006468(protein phosphorylation);GO:0016301(kinase activity);GO:2000605(positive regulation of secondary growth)	NA	NA	up
AT1G71528	AT1G71528	6240282	AT1G71528.1	GO:0003674(molecular_function);GO:0005575(cellular_component);GO:0008150(biological_process)	NA	NA	up
AT4G25110	AT4G25110		AT4G25110.1;AT4G25110.2	GO:0004197(cysteine-type endopeptidase activity);GO:0043069(negative regulation of programmed cell death);GO:0043069(negative regulation of programmed cell death)	NA	NA	up
AT4G24700	AT4G24700	828572	AT4G24700.1	GO:0003674(molecular_function);GO:0005575(cellular_component);GO:0008150(biological_process)	NA	NA	up
AT1G15410	AT1G15410	838111	AT1G15410.1	GO:0006807(nitrogen compound metabolic process);GO:0009507(chloroplast);GO:0047661(amino-acid racemase activity)	NA	NA	up
AT5G38870.1	AT5G38870.1		AT5G38870.1	NA	NA	NA	up
AT1G45248	AT1G45248	841094	AT1G45248.5;AT1G45248.2;AT1G45248.1;AT1G45248.3	GO:0005739(mitochondrion);GO:0018024(histone-lysine N-methyltransferase activity);GO:0018024(histone-lysine N-methyltransferase activity)	NA	NA	up
AT2G01910	AT2G01910		AT2G01910.1;AT2G01910.2	GO:0000226(microtubule cytoskeleton organization);GO:0005634(nucleus);GO:0005737(cytoplasm);GO:0005739(mitochondrion);GO:0005819(spindle);GO:0008017(microtubule binding);GO:0009524(phragmoplast);GO:0009536(plastid);GO:0009574(preprophase band);GO:0009574(preprophase band)	NA	NA	up
AT4G00960	AT4G00960	827937	AT4G00960.1	GO:0004672(protein kinase activity);GO:0004674(protein serine/threonine kinase activity);GO:0005524(ATP binding);GO:0005576(extracellular region);GO:0005739(mitochondrion);GO:0005886(plasma membrane);GO:0006468(protein phosphorylation)	NA	NA	up
AT3G23820	AT3G23820		AT3G23820.1	GO:0000138(Golgi trans cisterna);GO:0005515(protein binding);GO:0005768(endosome);GO:0005794(Golgi apparatus);GO:0005802(trans-Golgi network);GO:0033481(galacturonate biosynthetic process);GO:0050378(UDP-glucuronate 4-epimerase activity);GO:0050829(defense response to Gram-negative bacterium);GO:0050832(defense response to fungus)	00520(Amino sugar and nucleotide sugar metabolism)	K08679	up
AT5G14830.1	AT5G14830.1		AT5G14830.1	NA	NA	NA	up
AT5G27360	AT5G27360		AT5G27360.1	GO:0005739(mitochondrion);GO:0009507(chloroplast);GO:0015144(carbohydrate transmembrane transporter activity);GO:0022857(transmembrane transporter activity);GO:0055085(transmembrane transport)	NA	NA	up
AT1G13470	AT1G13470	837907	AT1G13470.1	GO:0003674(molecular_function);GO:0005576(extracellular region);GO:0008150(biological_process)	00564(Glycerophospholipid metabolism);00565(Ether lipid metabolism);00440(Phosphonate and phosphinate metabolism)	K00993	up
AT5G13460	AT5G13460		AT5G13460.1	GO:0005634(nucleus);GO:0005886(plasma membrane);GO:0008150(biological_process)	NA	NA	up
AT4G21720	AT4G21720	828260	AT4G21720.1;AT4G21720.2	GO:0003674(molecular_function);GO:0005634(nucleus);GO:0008150(biological_process);GO:0008150(biological_process)	NA	NA	up
AT3G63450	AT3G63450	825520	AT3G63450.3;AT3G63450.1;AT3G63450.2	GO:0005634(nucleus);GO:0005739(mitochondrion);GO:0008150(biological_process);GO:0008150(biological_process)	NA	NA	up
AT3G07500	AT3G07500	819938	AT3G07500.1	GO:0005634(nucleus)	NA	NA	up
AT2G33370	AT2G33370	817900	AT2G33370.1	GO:0003729(mRNA binding);GO:0005730(nucleolus);GO:0005783(endoplasmic reticulum);GO:0009507(chloroplast);GO:0022625(cytosolic large ribosomal subunit)	03010(Ribosome)	K02894	up
AT1G21440	AT1G21440	838742	AT1G21440.1	GO:0003824(catalytic activity);GO:0009507(chloroplast);GO:0009570(chloroplast stroma)	00380(Tryptophan metabolism)	K11816	up
AT1G18090	AT1G18090	838389	AT1G18090.2;AT1G18090.1	GO:0003677(DNA binding);GO:0005634(nucleus);GO:0006281(DNA repair);GO:0017108(5'-flap endonuclease activity);GO:0048256(flap endonuclease activity);GO:0048256(flap endonuclease activity)	03430(Mismatch repair);03430(Mismatch repair)	K10746	up
AT3G28040	AT3G28040	822428	AT3G28040.1	GO:0004672(protein kinase activity);GO:0005515(protein binding);GO:0005886(plasma membrane);GO:0006468(protein phosphorylation);GO:0016301(kinase activity);GO:0016310(phosphorylation)	NA	NA	up
AT3G43580	AT3G43580	823455	AT3G43580.1	GO:0005739(mitochondrion)	NA	NA	up
AT3G46550	AT3G46550		AT3G46550.1	GO:0005576(extracellular region);GO:0005886(plasma membrane);GO:0007155(cell adhesion);GO:0009651(response to salt stress);GO:0009738(abscisic acid-activated signaling pathway);GO:0009825(multidimensional cell growth);GO:0009897(external side of plasma membrane);GO:0010192(mucilage biosynthetic process);GO:0030247(polysaccharide binding);GO:0031225(anchored component of membrane);GO:0046658(ancho…	NA	NA	up
AT5G56790	AT5G56790	835781	AT5G56790.1	GO:0005524(ATP binding);GO:0005634(nucleus);GO:0005886(plasma membrane);GO:0006468(protein phosphorylation);GO:0016310(phosphorylation)	NA	NA	up
AT2G20850	AT2G20850		AT2G20850.1	GO:0004672(protein kinase activity);GO:0005515(protein binding);GO:0005524(ATP binding);GO:0005886(plasma membrane);GO:0006468(protein phosphorylation);GO:0009506(plasmodesma);GO:0016301(kinase activity)	NA	NA	up
AT1G68220	AT1G68220	843151	AT1G68220.1	GO:0003674(molecular_function);GO:0005576(extracellular region);GO:0005886(plasma membrane);GO:0008150(biological_process)	NA	NA	up
AT5G41700	AT5G41700		AT5G41700.3;AT5G41700.1;AT5G41700.5;AT5G41700.2;AT5G41700.4	GO:0000209(protein polyubiquitination);GO:0004842(ubiquitin-protein transferase activity);GO:0005515(protein binding);GO:0005634(nucleus);GO:0005737(cytoplasm);GO:0006511(ubiquitin-dependent protein catabolic process);GO:0009960(endosperm development);GO:0016567(protein ubiquitination);GO:0061631(ubiquitin conjugating enzyme activity);GO:0061631(ubiquitin conjugating enzyme activity)	04141(Protein processing in endoplasmic reticulum);04120(Ubiquitin mediated proteolysis);04120(Ubiquitin mediated proteolysis)	K06689	up
AT2G28050	AT2G28050	817349	AT2G28050.1	GO:0005739(mitochondrion);GO:0009507(chloroplast);GO:0090617(mitochondrial mRNA 5'-end processing)	NA	NA	up
AT1G68520	AT1G68520		AT1G68520.1	GO:0003700(DNA-binding transcription factor activity);GO:0005634(nucleus);GO:0006355(regulation of transcription, DNA-templated);GO:0008270(zinc ion binding)	04712(Circadian rhythm - plant)	K12135	up
AT3G47675	AT3G47675	2745949	AT3G47675.1	GO:0003674(molecular_function);GO:0005634(nucleus);GO:0008150(biological_process)	NA	NA	up
AT2G40460	AT2G40460	818640	AT2G40460.1	GO:0009624(response to nematode)	NA	NA	up
AT1G72480	AT1G72480	843580	AT1G72480.1	GO:0000138(Golgi trans cisterna);GO:0003674(molecular_function);GO:0005794(Golgi apparatus);GO:0006810(transport);GO:0016020(membrane)	NA	NA	up
AT4G19865	AT4G19865	827732	AT4G19865.1	GO:0003674(molecular_function);GO:0005634(nucleus);GO:0008150(biological_process)	NA	NA	up
AT4G26140	AT4G26140		AT4G26140.1;AT4G26140.2	GO:0004565(beta-galactosidase activity);GO:0005576(extracellular region);GO:0005618(cell wall);GO:0005773(vacuole);GO:0005829(cytosol);GO:0005975(carbohydrate metabolic process);GO:0005975(carbohydrate metabolic process)	00052(Galactose metabolism);00600(Sphingolipid metabolism);00531(Glycosaminoglycan degradation);00604(Glycosphingolipid biosynthesis - ganglio series);00511(Other glycan degradation);00511(Other glycan degradation)	K12309	up
AT2G27920	AT2G27920		AT2G27920.2;AT2G27920.1;AT2G27920.3	GO:0004185(serine-type carboxypeptidase activity);GO:0005576(extracellular region);GO:0005576(extracellular region)	NA	NA	up
AT1G18620	AT1G18620		AT1G18620.1;AT1G18620.2	GO:0003674(molecular_function);GO:0005634(nucleus);GO:0009826(unidimensional cell growth);GO:0051513(regulation of monopolar cell growth);GO:0051513(regulation of monopolar cell growth)	NA	NA	up
AT4G04570	AT4G04570		AT4G04570.1;AT4G04570.2	GO:0004672(protein kinase activity);GO:0004674(protein serine/threonine kinase activity);GO:0005524(ATP binding);GO:0005886(plasma membrane);GO:0006468(protein phosphorylation);GO:0016301(kinase activity);GO:0016301(kinase activity)	NA	NA	up
AT5G13770	AT5G13770	831222	AT5G13770.1	GO:0003729(mRNA binding);GO:0009507(chloroplast);GO:0009658(chloroplast organization)	NA	NA	up
AT1G24996	AT1G24996	839092	AT1G24996.1	GO:0003674(molecular_function);GO:0005575(cellular_component);GO:0008150(biological_process)	NA	NA	up
AT1G21500	AT1G21500	838749	AT1G21500.1	GO:0005634(nucleus);GO:0009507(chloroplast);GO:0009534(chloroplast thylakoid)	NA	NA	up
AT5G27400	AT5G27400	832799	AT5G27400.1	GO:0005737(cytoplasm);GO:0005829(cytosol)	NA	NA	up
AT4G13330	AT4G13330	826963	AT4G13330.1	GO:0005575(cellular_component)	NA	NA	up
AT3G57800	AT3G57800	825530	AT3G57800.2;AT3G57800.1	GO:0003700(DNA-binding transcription factor activity);GO:0005515(protein binding);GO:0005634(nucleus);GO:0006355(regulation of transcription, DNA-templated);GO:0046983(protein dimerization activity);GO:0046983(protein dimerization activity)	NA	NA	up
AT3G14150	AT3G14150		AT3G14150.1;AT3G14150.2	GO:0005777(peroxisome);GO:0009507(chloroplast);GO:0009854(oxidative photosynthetic carbon pathway);GO:0010181(FMN binding);GO:0042742(defense response to bacterium);GO:0050665(hydrogen peroxide biosynthetic process);GO:0052852(very-long-chain-(S)-2-hydroxy-acid oxidase activity);GO:0052853(long-chain-(S)-2-hydroxy-long-chain-acid oxidase activity);GO:0052854(medium-chain-(S)-2-hydroxy-acid oxidas…	00630(Glyoxylate and dicarboxylate metabolism);04146(Peroxisome);04146(Peroxisome)	K11517	up
AT5G11750	AT5G11750	831047	AT5G11750.1	GO:0003735(structural constituent of ribosome);GO:0006412(translation);GO:0009507(chloroplast)	03010(Ribosome)	K02884	up
AT5G44780	AT5G44780		AT5G44780.1	GO:0005737(cytoplasm);GO:0005739(mitochondrion);GO:0009536(plastid);GO:0016554(cytidine to uridine editing);GO:0046983(protein dimerization activity);GO:0080156(mitochondrial mRNA modification)	00640(Propanoate metabolism);00280(Valine, leucine and isoleucine degradation)	K09699	up
AT4G36180	AT4G36180	829775	AT4G36180.1	GO:0005515(protein binding);GO:0005886(plasma membrane);GO:0006468(protein phosphorylation);GO:0016301(kinase activity);GO:0090406(pollen tube)	NA	NA	up
AT1G16350	AT1G16350	838204	AT1G16350.1	GO:0003938(IMP dehydrogenase activity);GO:0005634(nucleus);GO:0005737(cytoplasm);GO:0005829(cytosol);GO:0006183(GTP biosynthetic process);GO:0009507(chloroplast)	00230(Purine metabolism)	K00088	up
AT3G61880	AT3G61880		AT3G61880.1	GO:0004497(monooxygenase activity);GO:0005506(iron ion binding);GO:0005515(protein binding);GO:0010154(fruit development);GO:0016705(oxidoreductase activity, acting on paired donors, with incorporation or reduction of molecular oxygen);GO:0020037(heme binding);GO:0048316(seed development)	NA	NA	up
AT5G63630	AT5G63630	836483	AT5G63630.1	GO:0005634(nucleus);GO:0009507(chloroplast)	NA	NA	up
AT1G65120	AT1G65120	842819	AT1G65120.2;AT1G65120.1	GO:0003676(nucleic acid binding);GO:0005634(nucleus);GO:0005634(nucleus)	NA	NA	up
AT1G64790	AT1G64790		AT1G64790.2;AT1G64790.1	GO:0005634(nucleus);GO:0005829(cytosol);GO:0006417(regulation of translation);GO:0009507(chloroplast);GO:0009627(systemic acquired resistance);GO:0009682(induced systemic resistance);GO:0019887(protein kinase regulator activity);GO:0019901(protein kinase binding);GO:0033674(positive regulation of kinase activity);GO:0042742(defense response to bacterium);GO:0043022(ribosome binding);GO:0045087(in…	NA	NA	up
AT3G19540	AT3G19540	821490	AT3G19540.1	GO:0005739(mitochondrion);GO:0005886(plasma membrane);GO:0008150(biological_process)	NA	NA	up
AT2G26360	AT2G26360	817176	AT2G26360.1	GO:0000095(S-adenosyl-L-methionine transmembrane transporter activity);GO:0005347(ATP transmembrane transporter activity);GO:0005739(mitochondrion);GO:0005743(mitochondrial inner membrane)	NA	NA	up
AT2G17820	AT2G17820		AT2G17820.1	GO:0000155(phosphorelay sensor kinase activity);GO:0004673(protein histidine kinase activity);GO:0005034(osmosensor activity);GO:0005515(protein binding);GO:0005634(nucleus);GO:0005886(plasma membrane);GO:0006970(response to osmotic stress);GO:0009414(response to water deprivation);GO:0009927(histidine phosphotransfer kinase activity);GO:0010375(stomatal complex patterning);GO:0010431(seed matura…	04075(Plant hormone signal transduction)	K14489	up
AT5G05640	AT5G05640	830447	AT5G05640.1	GO:0003674(molecular_function);GO:0008150(biological_process)	NA	NA	up
AT5G44920	AT5G44920	834522	AT5G44920.1;AT5G44920.2	GO:0005515(protein binding);GO:0005635(nuclear envelope);GO:0005737(cytoplasm);GO:0005783(endoplasmic reticulum);GO:0007165(signal transduction);GO:0043621(protein self-association);GO:0050135(NAD(P)+ nucleosidase activity);GO:0061809(NAD+ nucleotidase, cyclic ADP-ribose generating);GO:0061809(NAD+ nucleotidase, cyclic ADP-ribose generating)	04144(Endocytosis);04144(Endocytosis)	K04646	up
AT5G06610	AT5G06610	830549	AT5G06610.1	GO:0005515(protein binding);GO:0005634(nucleus);GO:0009664(plant-type cell wall organization);GO:0034613(cellular protein localization);GO:0048759(xylem vessel member cell differentiation);GO:2001009(regulation of plant-type cell wall cellulose biosynthetic process)	NA	NA	up
AT3G59320	AT3G59320	825101	AT3G59320.1;AT3G59320.2	GO:0009507(chloroplast);GO:0022857(transmembrane transporter activity);GO:0055085(transmembrane transport);GO:0055085(transmembrane transport)	NA	NA	up
AT5G16540	AT5G16540		AT5G16540.3;AT5G16540.1	GO:0003677(DNA binding);GO:0003729(mRNA binding);GO:0004518(nuclease activity);GO:0005634(nucleus);GO:0090305(nucleic acid phosphodiester bond hydrolysis);GO:0090305(nucleic acid phosphodiester bond hydrolysis)	00400(Phenylalanine, tyrosine and tryptophan biosynthesis);00400(Phenylalanine, tyrosine and tryptophan biosynthesis)	K13832	up
AT1G15480	AT1G15480	838118	AT1G15480.1	GO:0003729(mRNA binding);GO:0005739(mitochondrion);GO:0080156(mitochondrial mRNA modification)	NA	NA	up
AT2G37450	AT2G37450		AT2G37450.2;AT2G37450.1	GO:0005886(plasma membrane);GO:0009507(chloroplast);GO:0022857(transmembrane transporter activity);GO:0022857(transmembrane transporter activity)	NA	NA	up
AT1G28670	AT1G28670		AT1G28670.1	GO:0005576(extracellular region);GO:0016788(hydrolase activity, acting on ester bonds)	00901(Indole alkaloid biosynthesis)	K21026	up
AT3G09410	AT3G09410	820100	AT3G09410.1;AT3G09410.3	GO:0005576(extracellular region);GO:0009505(plant-type cell wall);GO:0052689(carboxylic ester hydrolase activity);GO:0052793(pectin acetylesterase activity);GO:0071555(cell wall organization);GO:0071555(cell wall organization)	NA	NA	up
AT1G19610	AT1G19610		AT1G19610.1	GO:0003674(molecular_function);GO:0005576(extracellular region);GO:0006952(defense response)	NA	NA	up
AT1G09340	AT1G09340		AT1G09340.1	GO:0000427(plastid-encoded plastid RNA polymerase complex);GO:0003677(DNA binding);GO:0003723(RNA binding);GO:0003729(mRNA binding);GO:0003824(catalytic activity);GO:0005515(protein binding);GO:0005576(extracellular region);GO:0005773(vacuole);GO:0005777(peroxisome);GO:0005794(Golgi apparatus);GO:0005829(cytosol);GO:0005840(ribosome);GO:0005996(monosaccharide metabolic process);GO:0006364(rRNA pr…	00640(Propanoate metabolism);00280(Valine, leucine and isoleucine degradation);00410(beta-Alanine metabolism)	K05605	up
AT4G32880	AT4G32880		AT4G32880.1	GO:0003700(DNA-binding transcription factor activity);GO:0005634(nucleus);GO:0008284(positive regulation of cell population proliferation);GO:0008289(lipid binding);GO:0009733(response to auxin);GO:0010014(meristem initiation);GO:0010067(procambium histogenesis);GO:0010072(primary shoot apical meristem specification);GO:0010089(xylem development);GO:0045597(positive regulation of cell differentia…	NA	NA	up
AT5G38980	AT5G38980	833890	AT5G38980.1	GO:0003674(molecular_function);GO:0005576(extracellular region);GO:0008150(biological_process);GO:0009536(plastid)	NA	NA	up
AT2G28630	AT2G28630		AT2G28630.1	GO:0005783(endoplasmic reticulum);GO:0006633(fatty acid biosynthetic process);GO:0009507(chloroplast);GO:0016020(membrane);GO:0102336(3-oxo-arachidoyl-CoA synthase activity);GO:0102337(3-oxo-cerotoyl-CoA synthase activity);GO:0102338(3-oxo-lignoceronyl-CoA synthase activity);GO:0102756(very-long-chain 3-ketoacyl-CoA synthase activity)	00062(Fatty acid elongation)	K15397	up
AT1G72270	AT1G72270	843559	AT1G72270.2;AT1G72270.1	GO:0000123(histone acetyltransferase complex);GO:0000463(maturation of LSU-rRNA from tricistronic rRNA transcript (SSU-rRNA, 5.8S rRNA, LSU-rRNA));GO:0000466(maturation of 5.8S rRNA from tricistronic rRNA transcript (SSU-rRNA, 5.8S rRNA, LSU-rRNA));GO:0005515(protein binding);GO:0005634(nucleus);GO:0005730(nucleolus);GO:0005739(mitochondrion);GO:0031935(regulation of chromatin silencing);GO:00801…	NA	NA	up
AT5G40920	AT5G40920	3771388	AT5G40920.1	NA	NA	NA	up
AT5G41260	AT5G41260		AT5G41260.1	GO:0005515(protein binding);GO:0005634(nucleus);GO:0005886(plasma membrane);GO:0006468(protein phosphorylation);GO:0009536(plastid);GO:0009742(brassinosteroid mediated signaling pathway)	04075(Plant hormone signal transduction)	K14500	up
AT2G43375	AT2G43375	6240712	AT2G43375.1	GO:0003674(molecular_function);GO:0005575(cellular_component);GO:0008150(biological_process)	NA	NA	up
AT3G11010	AT3G11010		AT3G11010.1	GO:0005576(extracellular region);GO:0005886(plasma membrane);GO:0007165(signal transduction);GO:0016301(kinase activity)	04016(MAPK signaling pathway - plant)	K20718	up
AT3G03060	AT3G03060	821146	AT3G03060.1	GO:0005524(ATP binding);GO:0005618(cell wall);GO:0005739(mitochondrion);GO:0007005(mitochondrion organization);GO:0008270(zinc ion binding);GO:0009505(plant-type cell wall)	NA	NA	up
AT1G36060	AT1G36060	840510	AT1G36060.1	GO:0003677(DNA binding);GO:0003700(DNA-binding transcription factor activity);GO:0005634(nucleus);GO:0006355(regulation of transcription, DNA-templated);GO:0009415(response to water);GO:0043565(sequence-specific DNA binding)	NA	NA	up
AT4G12310	AT4G12310		AT4G12310.1	GO:0005506(iron ion binding);GO:0005739(mitochondrion);GO:0020037(heme binding)	NA	NA	up
AT4G30640	AT4G30640	829187	AT4G30640.1	GO:0005737(cytoplasm);GO:0006511(ubiquitin-dependent protein catabolic process);GO:0019005(SCF ubiquitin ligase complex);GO:0031146(SCF-dependent proteasomal ubiquitin-dependent protein catabolic process)	NA	NA	up
AT1G72430	AT1G72430	843575	AT1G72430.1	GO:0005515(protein binding);GO:0005634(nucleus);GO:0005737(cytoplasm);GO:0009733(response to auxin);GO:0019897(extrinsic component of plasma membrane);GO:0030307(positive regulation of cell growth);GO:0071456(cellular response to hypoxia)	NA	NA	up
AT4G02770	AT4G02770		AT4G02770.1	GO:0003729(mRNA binding);GO:0005829(cytosol);GO:0009507(chloroplast);GO:0009534(chloroplast thylakoid);GO:0009535(chloroplast thylakoid membrane);GO:0009538(photosystem I reaction center);GO:0009579(thylakoid);GO:0009941(chloroplast envelope);GO:0010287(plastoglobule)	00195(Photosynthesis)	K02692	up
AT4G21326	AT4G21326		AT4G21326.1	GO:0004252(serine-type endopeptidase activity);GO:0005576(extracellular region)	NA	NA	up
AT2G41760	AT2G41760	818775	AT2G41760.1	GO:0005634(nucleus);GO:0005829(cytosol);GO:0006464(cellular protein modification process);GO:0008418(protein-N-terminal asparagine amidohydrolase activity);GO:0042742(defense response to bacterium);GO:0070773(protein-N-terminal glutamine amidohydrolase activity);GO:1901183(positive regulation of camalexin biosynthetic process)	NA	NA	up
AT1G24880	AT1G24880		AT1G24880.1;AT1G24880.2;AT1G24880.3	GO:0005739(mitochondrion);GO:0008759(UDP-3-O-[3-hydroxymyristoyl] N-acetylglucosamine deacetylase activity);GO:0103117(UDP-3-O-acyl-N-acetylglucosamine deacetylase activity);GO:2001289(lipid X metabolic process);GO:2001289(lipid X metabolic process)	NA	NA	up
AT2G20260	AT2G20260		AT2G20260.1	GO:0005739(mitochondrion);GO:0009507(chloroplast);GO:0009534(chloroplast thylakoid);GO:0009535(chloroplast thylakoid membrane);GO:0009538(photosystem I reaction center);GO:0009579(thylakoid);GO:0009941(chloroplast envelope);GO:0010287(plastoglobule)	00195(Photosynthesis)	K02693	up
AT1G80260	AT1G80260		AT1G80260.1	GO:0000278(mitotic cell cycle);GO:0000922(spindle pole);GO:0000923(equatorial microtubule organizing center);GO:0000930(gamma-tubulin complex);GO:0005813(centrosome);GO:0005815(microtubule organizing center);GO:0007020(microtubule nucleation);GO:0008274(gamma-tubulin ring complex);GO:0009793(embryo development ending in seed dormancy);GO:0031122(cytoplasmic microtubule organization);GO:0043015(ga…	NA	NA	up
AT1G31330	AT1G31330		AT1G31330.1	GO:0003729(mRNA binding);GO:0005634(nucleus);GO:0009507(chloroplast);GO:0009534(chloroplast thylakoid);GO:0009535(chloroplast thylakoid membrane);GO:0009538(photosystem I reaction center);GO:0009579(thylakoid);GO:0009941(chloroplast envelope);GO:0010287(plastoglobule)	00195(Photosynthesis)	K02694	up
AT5G19300	AT5G19300	832050	AT5G19300.1	GO:0005634(nucleus)	NA	NA	up
AT3G26700	AT3G26700	822282	AT3G26700.1	GO:0005576(extracellular region);GO:0005886(plasma membrane);GO:0006468(protein phosphorylation)	NA	NA	up
AT5G66770	AT5G66770	836810	AT5G66770.1	GO:0003700(DNA-binding transcription factor activity);GO:0005515(protein binding);GO:0005634(nucleus);GO:0006355(regulation of transcription, DNA-templated);GO:0043565(sequence-specific DNA binding)	04075(Plant hormone signal transduction)	K14494	up
AT3G52670	AT3G52670	824433	AT3G52670.1	GO:0003674(molecular_function);GO:0008150(biological_process)	NA	NA	up
AT4G12690	AT4G12690	826881	AT4G12690.2	GO:0003674(molecular_function);GO:0005634(nucleus);GO:0008150(biological_process);GO:0009506(plasmodesma)	NA	NA	up
AT3G25890	AT3G25890		AT3G25890.1;AT3G25890.2	GO:0003700(DNA-binding transcription factor activity);GO:0005634(nucleus);GO:0006355(regulation of transcription, DNA-templated);GO:0006355(regulation of transcription, DNA-templated)	04626(Plant-pathogen interaction);04626(Plant-pathogen interaction)	K13434	up
AT4G12600	AT4G12600	826873	AT4G12600.1;AT4G12600.2	GO:0000398(mRNA splicing, via spliceosome);GO:0000470(maturation of LSU-rRNA);GO:0003723(RNA binding);GO:0005634(nucleus);GO:0005829(cytosol);GO:0030490(maturation of SSU-rRNA);GO:0031428(box C/D snoRNP complex);GO:0032040(small-subunit processome);GO:0042254(ribosome biogenesis);GO:0046540(U4/U6 x U5 tri-snRNP complex);GO:0071011(precatalytic spliceosome);GO:1990904(ribonucleoprotein complex);GO…	03040(Spliceosome);03008(Ribosome biogenesis in eukaryotes);03008(Ribosome biogenesis in eukaryotes)	K12845	up
AT4G38300	AT4G38300	829987	AT4G38300.1	GO:0004553(hydrolase activity, hydrolyzing O-glycosyl compounds);GO:0005576(extracellular region);GO:0005975(carbohydrate metabolic process)	NA	NA	up
AT4G18570	AT4G18570	827588	AT4G18570.1	GO:0005794(Golgi apparatus);GO:0008017(microtubule binding);GO:0009658(chloroplast organization);GO:0009707(chloroplast outer membrane);GO:0043622(cortical microtubule organization);GO:0048446(petal morphogenesis)	NA	NA	up
AT5G67190	AT5G67190		AT5G67190.1	GO:0000976(transcription regulatory region sequence-specific DNA binding);GO:0003700(DNA-binding transcription factor activity);GO:0005634(nucleus);GO:0006355(regulation of transcription, DNA-templated)	NA	NA	up
AT2G33860	AT2G33860		AT2G33860.1	GO:0003677(DNA binding);GO:0003700(DNA-binding transcription factor activity);GO:0005634(nucleus);GO:0006355(regulation of transcription, DNA-templated);GO:0009733(response to auxin);GO:0009850(auxin metabolic process);GO:0010050(vegetative phase change);GO:0010158(abaxial cell fate specification);GO:0010582(floral meristem determinacy);GO:1902584(positive regulation of response to water deprivat…	04075(Plant hormone signal transduction)	K14486	up
AT2G39930	AT2G39930		AT2G39930.1	GO:0004553(hydrolase activity, hydrolyzing O-glycosyl compounds);GO:0005975(carbohydrate metabolic process);GO:0005977(glycogen metabolic process);GO:0009507(chloroplast);GO:0010021(amylopectin biosynthetic process);GO:0010368(chloroplast isoamylase complex);GO:0019156(isoamylase activity);GO:0019252(starch biosynthetic process)	00500(Starch and sucrose metabolism)	K01214	up
AT4G39940	AT4G39940		AT4G39940.1	GO:0000103(sulfate assimilation);GO:0004020(adenylylsulfate kinase activity);GO:0009507(chloroplast);GO:0009536(plastid);GO:0010439(regulation of glucosinolate biosynthetic process);GO:0016310(phosphorylation);GO:0048232(male gamete generation);GO:0070814(hydrogen sulfide biosynthetic process)	00920(Sulfur metabolism);00230(Purine metabolism)	K00860	up
AT1G67590	AT1G67590	843080	AT1G67590.1;AT1G67590.2	GO:0005634(nucleus);GO:0005737(cytoplasm);GO:0008150(biological_process);GO:0008150(biological_process)	NA	NA	up
AT5G15840	AT5G15840		AT5G15840.1;AT5G15840.2	GO:0003700(DNA-binding transcription factor activity);GO:0005515(protein binding);GO:0005634(nucleus);GO:0007623(circadian rhythm);GO:0008270(zinc ion binding);GO:0009908(flower development);GO:0009909(regulation of flower development);GO:0010018(far-red light signaling pathway);GO:0010218(response to far red light);GO:0010218(response to far red light)	04712(Circadian rhythm - plant);04712(Circadian rhythm - plant)	K12135	up
AT1G08910	AT1G08910	837412	AT1G08910.1	GO:0005634(nucleus);GO:0006970(response to osmotic stress);GO:0008270(zinc ion binding);GO:0009651(response to salt stress);GO:0009737(response to abscisic acid);GO:0009793(embryo development ending in seed dormancy);GO:0016925(protein sumoylation);GO:0019789(SUMO transferase activity);GO:0051176(positive regulation of sulfur metabolic process)	04120(Ubiquitin mediated proteolysis)	K04706	up
AT3G56400	AT3G56400		AT3G56400.1	GO:0000302(response to reactive oxygen species);GO:0002229(defense response to oomycetes);GO:0003700(DNA-binding transcription factor activity);GO:0005515(protein binding);GO:0005634(nucleus);GO:0006355(regulation of transcription, DNA-templated);GO:0006970(response to osmotic stress);GO:0009617(response to bacterium);GO:0009625(response to insect);GO:0009682(induced systemic resistance);GO:00097…	04626(Plant-pathogen interaction)	K16225	up
AT1G25440	AT1G25440		AT1G25440.1	GO:0003700(DNA-binding transcription factor activity);GO:0005515(protein binding);GO:0005634(nucleus);GO:0006355(regulation of transcription, DNA-templated);GO:0008270(zinc ion binding)	04712(Circadian rhythm - plant)	K12135	up
AT5G13100	AT5G13100	831149	AT5G13100.1	GO:0009507(chloroplast)	NA	NA	up
AT3G44750	AT3G44750		AT3G44750.1;AT3G44750.2	GO:0003676(nucleic acid binding);GO:0004407(histone deacetylase activity);GO:0005515(protein binding);GO:0005634(nucleus);GO:0005730(nucleolus);GO:0009294(DNA mediated transformation);GO:0009944(polarity specification of adaxial/abaxial axis);GO:0010162(seed dormancy process);GO:0045892(negative regulation of transcription, DNA-templated);GO:0048364(root development);GO:0048364(root development)	NA	NA	up
AT1G64770	AT1G64770		AT1G64770.1;AT1G64770.2;AT1G64770.3	GO:0003824(catalytic activity);GO:0005634(nucleus);GO:0005737(cytoplasm);GO:0005975(carbohydrate metabolic process);GO:0009507(chloroplast);GO:0009534(chloroplast thylakoid);GO:0009535(chloroplast thylakoid membrane);GO:0009773(photosynthetic electron transport in photosystem I);GO:0010598(NAD(P)H dehydrogenase complex (plastoquinone));GO:0030246(carbohydrate binding);GO:0047938(glucose-6-phospha…	NA	NA	up
AT5G62890	AT5G62890	836409	AT5G62890.2;AT5G62890.3;AT5G62890.1;AT5G62890.4	GO:0005215(transporter activity);GO:0005618(cell wall);GO:0005739(mitochondrion);GO:0005773(vacuole);GO:0005783(endoplasmic reticulum);GO:0009506(plasmodesma);GO:0022857(transmembrane transporter activity);GO:0055085(transmembrane transport);GO:0055085(transmembrane transport)	NA	NA	up
AT4G23260	AT4G23260		AT4G23260.1;AT4G23260.2	GO:0004672(protein kinase activity);GO:0004674(protein serine/threonine kinase activity);GO:0005524(ATP binding);GO:0005576(extracellular region);GO:0005886(plasma membrane);GO:0006468(protein phosphorylation);GO:0009737(response to abscisic acid);GO:0042742(defense response to bacterium);GO:0042742(defense response to bacterium)	NA	NA	up
AT5G44510	AT5G44510		AT5G44510.1	GO:0007165(signal transduction);GO:0009507(chloroplast);GO:0009816(defense response to bacterium, incompatible interaction);GO:0042742(defense response to bacterium);GO:0043531(ADP binding);GO:0050135(NAD(P)+ nucleosidase activity);GO:0061809(NAD+ nucleotidase, cyclic ADP-ribose generating)	NA	NA	up
AT5G40910	AT5G40910	834092	AT5G40910.1	GO:0007165(signal transduction);GO:0043531(ADP binding)	NA	NA	up
AT2G45190	AT2G45190		AT2G45190.1	GO:0000976(transcription regulatory region sequence-specific DNA binding);GO:0003700(DNA-binding transcription factor activity);GO:0005515(protein binding);GO:0005634(nucleus);GO:0007275(multicellular organism development);GO:0009909(regulation of flower development);GO:0009933(meristem structural organization);GO:0009944(polarity specification of adaxial/abaxial axis);GO:0010093(specification of…	NA	NA	up
AT3G43270	AT3G43270	823402	AT3G43270.1	GO:0030599(pectinesterase activity);GO:0042545(cell wall modification);GO:0045490(pectin catabolic process);GO:0046910(pectinesterase inhibitor activity)	00040(Pentose and glucuronate interconversions)	K01051	up
AT4G23810	AT4G23810		AT4G23810.1	GO:0003677(DNA binding);GO:0003700(DNA-binding transcription factor activity);GO:0005515(protein binding);GO:0005634(nucleus);GO:0009507(chloroplast);GO:0009617(response to bacterium);GO:0009751(response to salicylic acid);GO:0009816(defense response to bacterium, incompatible interaction);GO:0010150(leaf senescence);GO:0010193(response to ozone);GO:0010200(response to chitin);GO:0031347(regulati…	04626(Plant-pathogen interaction)	K16225	up
AT1G34060	AT1G34060	840303	AT1G34060.1	GO:0005576(extracellular region);GO:0016846(carbon-sulfur lyase activity)	00380(Tryptophan metabolism)	K16903	up
AT4G29910	AT4G29910		AT4G29910.1	GO:0000808(origin recognition complex);GO:0003688(DNA replication origin binding);GO:0005515(protein binding);GO:0005634(nucleus);GO:0005664(nuclear origin of replication recognition complex);GO:0006260(DNA replication);GO:0006270(DNA replication initiation)	NA	NA	up
AT3G15530	AT3G15530	820792	AT3G15530.1;AT3G15530.2	GO:0005737(cytoplasm);GO:0005737(cytoplasm)	NA	NA	up
AT4G14890	AT4G14890		AT4G14890.1	GO:0009055(electron transfer activity);GO:0009507(chloroplast);GO:0009644(response to high light intensity);GO:0022900(electron transport chain);GO:0051537(2 iron, 2 sulfur cluster binding)	00195(Photosynthesis)	K02639	up
AT1G31950	AT1G31950	840085	AT1G31950.1	GO:0000287(magnesium ion binding);GO:0009507(chloroplast);GO:0009975(cyclase activity);GO:0010333(terpene synthase activity);GO:0016114(terpenoid biosynthetic process);GO:0051762(sesquiterpene biosynthetic process)	00909(Sesquiterpenoid and triterpenoid biosynthesis)	K15803	up
AT1G77400	AT1G77400	844076	AT1G77400.1	GO:0003674(molecular_function);GO:0005634(nucleus);GO:0008150(biological_process)	NA	NA	up
AT3G53130	AT3G53130		AT3G53130.1	GO:0005506(iron ion binding);GO:0009507(chloroplast);GO:0009941(chloroplast envelope);GO:0009974(zeinoxanthin epsilon hydroxylase activity);GO:0016117(carotenoid biosynthetic process);GO:0020037(heme binding)	00906(Carotenoid biosynthesis)	K09837	up
ATCG00820	ATCG00820		ATCG00820.1	GO:0000028(ribosomal small subunit assembly);GO:0000312(plastid small ribosomal subunit);GO:0003735(structural constituent of ribosome);GO:0005763(mitochondrial small ribosomal subunit);GO:0006412(translation);GO:0009507(chloroplast);GO:0009536(plastid);GO:0009547(plastid ribosome);GO:0009570(chloroplast stroma);GO:0009941(chloroplast envelope);GO:0015935(small ribosomal subunit)	03010(Ribosome)	K02965	up
AT5G02830	AT5G02830	831772	AT5G02830.1	GO:0003729(mRNA binding);GO:0005739(mitochondrion);GO:0008150(biological_process)	NA	NA	up
AT2G24230	AT2G24230	816957	AT2G24230.1	GO:0005515(protein binding);GO:0005886(plasma membrane);GO:0006468(protein phosphorylation);GO:0016020(membrane)	04075(Plant hormone signal transduction)	K13415	up
AT4G38160	AT4G38160		AT4G38160.2;AT4G38160.1;AT4G38160.3	GO:0003677(DNA binding);GO:0003690(double-stranded DNA binding);GO:0003723(RNA binding);GO:0003727(single-stranded RNA binding);GO:0005739(mitochondrion);GO:0006355(regulation of transcription, DNA-templated);GO:0008033(tRNA processing);GO:0009507(chloroplast);GO:0009658(chloroplast organization);GO:0032502(developmental process);GO:0042651(thylakoid membrane);GO:0042651(thylakoid membrane)	NA	NA	up
AT2G01420	AT2G01420		AT2G01420.2;AT2G01420.1	GO:0005739(mitochondrion);GO:0005783(endoplasmic reticulum);GO:0005886(plasma membrane);GO:0007389(pattern specification process);GO:0009926(auxin polar transport);GO:0010252(auxin homeostasis);GO:0010315(auxin efflux);GO:0010329(auxin efflux transmembrane transporter activity);GO:0048364(root development);GO:0055085(transmembrane transport);GO:0055085(transmembrane transport)	NA	NA	up
AT1G44780	AT1G44780	841042	AT1G44780.1;AT1G44780.2	GO:0005634(nucleus);GO:0005634(nucleus)	NA	NA	up
AT5G47250	AT5G47250	834772	AT5G47250.1	GO:0005739(mitochondrion);GO:0005829(cytosol);GO:0043531(ADP binding)	04626(Plant-pathogen interaction)	K13459	up
AT2G28660	AT2G28660	817415	AT2G28660.1	GO:0005634(nucleus);GO:0030001(metal ion transport)	03013(RNA transport)	K14292	up
AT4G15640	AT4G15640	827241	AT4G15640.1	GO:0003729(mRNA binding);GO:0005739(mitochondrion);GO:0008150(biological_process);GO:0009507(chloroplast)	NA	NA	up
AT1G61170	AT1G61170	842410	AT1G61170.1	GO:0003674(molecular_function);GO:0005634(nucleus)	NA	NA	up
AT4G04340	AT4G04340	825754	AT4G04340.2;AT4G04340.3;AT4G04340.1	GO:0005227(calcium activated cation channel activity);GO:0005261(cation channel activity);GO:0005829(cytosol);GO:0005886(plasma membrane);GO:0006970(response to osmotic stress);GO:0051262(protein tetramerization);GO:0071474(cellular hyperosmotic response);GO:0090279(regulation of calcium ion import);GO:0090279(regulation of calcium ion import)	NA	NA	up
AT5G61030	AT5G61030		AT5G61030.1	GO:0003697(single-stranded DNA binding);GO:0003723(RNA binding);GO:0003729(mRNA binding);GO:0005507(copper ion binding);GO:0005515(protein binding);GO:0005524(ATP binding);GO:0005739(mitochondrion);GO:0009409(response to cold);GO:0016554(cytidine to uridine editing);GO:0080156(mitochondrial mRNA modification)	03040(Spliceosome)	K12741	up
AT4G38380	AT4G38380	829995	AT4G38380.1	GO:0009507(chloroplast);GO:0015297(antiporter activity);GO:0042910(xenobiotic transmembrane transporter activity);GO:0055085(transmembrane transport)	NA	NA	up
AT3G51470	AT3G51470	824310	AT3G51470.1	GO:0004722(protein serine/threonine phosphatase activity);GO:0004724(magnesium-dependent protein serine/threonine phosphatase activity);GO:0005634(nucleus);GO:0006470(protein dephosphorylation)	NA	NA	up
AT2G24160	AT2G24160	3768109	AT2G24160.1	NA	04016(MAPK signaling pathway - plant)	K20718	up
AT1G19330	AT1G19330	838515	AT1G19330.2;AT1G19330.1;AT1G19330.3	GO:0000118(histone deacetylase complex);GO:0003712(transcription coregulator activity);GO:0005515(protein binding);GO:0005634(nucleus);GO:0006355(regulation of transcription, DNA-templated);GO:0042752(regulation of circadian rhythm);GO:0042752(regulation of circadian rhythm)	NA	NA	up
AT5G48545	AT5G48545		AT5G48545.1	GO:0003824(catalytic activity);GO:0005634(nucleus);GO:0005777(peroxisome);GO:0006790(sulfur compound metabolic process);GO:0009150(purine ribonucleotide metabolic process);GO:0047627(adenylylsulfatase activity)	NA	NA	up
AT2G34930	AT2G34930	818058	AT2G34930.1	GO:0002239(response to oomycetes);GO:0005576(extracellular region);GO:0005618(cell wall);GO:0007165(signal transduction);GO:0050832(defense response to fungus)	04626(Plant-pathogen interaction)	K13466	up
AT1G25209	AT1G25209	6241047	AT1G25209.1	NA	NA	NA	up
AT5G60840	AT5G60840	836205	AT5G60840.1	GO:0003674(molecular_function);GO:0005634(nucleus);GO:0005737(cytoplasm);GO:0008150(biological_process)	NA	NA	up
AT2G25480	AT2G25480	817086	AT2G25480.1	GO:0003674(molecular_function);GO:0005634(nucleus);GO:0008150(biological_process)	NA	NA	up
AT3G54430	AT3G54430		AT3G54430.1	GO:0003677(DNA binding);GO:0005515(protein binding);GO:0005634(nucleus);GO:0045893(positive regulation of transcription, DNA-templated)	NA	NA	up
AT1G78915	AT1G78915	844230	AT1G78915.1;AT1G78915.3;AT1G78915.2	GO:0005739(mitochondrion);GO:0008150(biological_process);GO:0009507(chloroplast);GO:0009535(chloroplast thylakoid membrane);GO:0009535(chloroplast thylakoid membrane)	NA	NA	up
AT5G27680	AT5G27680		AT5G27680.1	GO:0000724(double-strand break repair via homologous recombination);GO:0003676(nucleic acid binding);GO:0003678(DNA helicase activity);GO:0005634(nucleus);GO:0005694(chromosome);GO:0005737(cytoplasm);GO:0006268(DNA unwinding involved in DNA replication);GO:0006281(DNA repair);GO:0006310(DNA recombination);GO:0009378(four-way junction helicase activity);GO:0032508(DNA duplex unwinding);GO:0043138(…	NA	NA	up
AT2G27050	AT2G27050		AT2G27050.1	GO:0003677(DNA binding);GO:0003700(DNA-binding transcription factor activity);GO:0005515(protein binding);GO:0005622(intracellular);GO:0005634(nucleus);GO:0009723(response to ethylene);GO:0009873(ethylene-activated signaling pathway);GO:0042742(defense response to bacterium)	04016(MAPK signaling pathway - plant);04075(Plant hormone signal transduction)	K14514	up
AT1G27420	AT1G27420	839632	AT1G27420.1	GO:0003674(molecular_function);GO:0008150(biological_process)	03013(RNA transport)	K14308	up
AT3G16130	AT3G16130		AT3G16130.1	GO:0005089(Rho guanyl-nucleotide exchange factor activity);GO:0005634(nucleus)	NA	NA	up
AT3G59110	AT3G59110	825080	AT3G59110.1	GO:0004674(protein serine/threonine kinase activity);GO:0005524(ATP binding);GO:0005829(cytosol);GO:0005886(plasma membrane);GO:0009506(plasmodesma);GO:0046777(protein autophosphorylation)	NA	NA	up
AT1G27285.1	AT1G27285.1		AT1G27285.1	NA	00230(Purine metabolism);00240(Pyrimidine metabolism);03020(RNA polymerase)	K03006	up
AT2G22710.1	AT2G22710.1		AT2G22710.1	NA	00450(Selenocompound metabolism)	K00384	up
AT4G30000	AT4G30000	829123	AT4G30000.1;AT4G30000.2	GO:0003848(2-amino-4-hydroxy-6-hydroxymethyldihydropteridine diphosphokinase activity);GO:0004156(dihydropteroate synthase activity);GO:0005739(mitochondrion);GO:0005886(plasma membrane);GO:0046654(tetrahydrofolate biosynthetic process);GO:0046654(tetrahydrofolate biosynthetic process)	00790(Folate biosynthesis);00790(Folate biosynthesis)	K13941	up
AT3G16140	AT3G16140		AT3G16140.1	GO:0003674(molecular_function);GO:0005829(cytosol);GO:0009507(chloroplast);GO:0009534(chloroplast thylakoid);GO:0009535(chloroplast thylakoid membrane);GO:0009538(photosystem I reaction center)	00195(Photosynthesis)	K02695	up
AT5G60950	AT5G60950		AT5G60950.1	GO:0002239(response to oomycetes);GO:0005886(plasma membrane);GO:0009664(plant-type cell wall organization);GO:0009832(plant-type cell wall biogenesis);GO:0010215(cellulose microfibril organization);GO:0046658(anchored component of plasma membrane);GO:0052324(plant-type cell wall cellulose biosynthetic process)	NA	NA	up
AT1G68530	AT1G68530		AT1G68530.1;AT1G68530.2	GO:0000038(very long-chain fatty acid metabolic process);GO:0005737(cytoplasm);GO:0005739(mitochondrion);GO:0005783(endoplasmic reticulum);GO:0006633(fatty acid biosynthetic process);GO:0009409(response to cold);GO:0009416(response to light stimulus);GO:0009826(unidimensional cell growth);GO:0010025(wax biosynthetic process);GO:0042335(cuticle development);GO:0102336(3-oxo-arachidoyl-CoA synthase…	00062(Fatty acid elongation);00062(Fatty acid elongation)	K15397	up
AT1G01920	AT1G01920	839313	AT1G01920.2;AT1G01920.1	GO:0005515(protein binding);GO:0005634(nucleus);GO:0009507(chloroplast);GO:0016279(protein-lysine N-methyltransferase activity);GO:0018026(peptidyl-lysine monomethylation);GO:0018026(peptidyl-lysine monomethylation)	00310(Lysine degradation);00310(Lysine degradation)	K19199	up
AT4G07825	AT4G07825	826264	AT4G07825.1	GO:0003674(molecular_function);GO:0005739(mitochondrion);GO:0008150(biological_process)	NA	NA	up
AT1G14600	AT1G14600	838022	AT1G14600.1	GO:0003700(DNA-binding transcription factor activity);GO:0005634(nucleus);GO:0006355(regulation of transcription, DNA-templated)	04933(AGE-RAGE signaling pathway in diabetic complications)	K06236	up
AT5G09240	AT5G09240	830783	AT5G09240.2;AT5G09240.3;AT5G09240.1	GO:0003713(transcription coactivator activity);GO:0005634(nucleus);GO:0005667(transcription regulator complex);GO:0006355(regulation of transcription, DNA-templated);GO:0060261(positive regulation of transcription initiation from RNA polymerase II promoter);GO:0060261(positive regulation of transcription initiation from RNA polymerase II promoter)	NA	NA	up
AT4G23870	AT4G23870	828486	AT4G23870.1	GO:0003674(molecular_function);GO:0008150(biological_process)	NA	NA	up
AT2G31870	AT2G31870		AT2G31870.2;AT2G31870.1	GO:0004649(poly(ADP-ribose) glycohydrolase activity);GO:0005634(nucleus);GO:0005737(cytoplasm);GO:0005975(carbohydrate metabolic process);GO:0006282(regulation of DNA repair);GO:0006970(response to osmotic stress);GO:0006974(cellular response to DNA damage stimulus);GO:0006979(response to oxidative stress);GO:0009225(nucleotide-sugar metabolic process);GO:0009414(response to water deprivation);GO…	NA	NA	up
AT3G04450	AT3G04450	819601	AT3G04450.2;AT3G04450.1	GO:0003700(DNA-binding transcription factor activity);GO:0005634(nucleus);GO:0006355(regulation of transcription, DNA-templated);GO:0006355(regulation of transcription, DNA-templated)	00230(Purine metabolism);00240(Pyrimidine metabolism);03018(RNA degradation);04933(AGE-RAGE signaling pathway in diabetic complications);04933(AGE-RAGE signaling pathway in diabetic complications)	K00962;K06236	up
AT5G54490	AT5G54490		AT5G54490.1	GO:0005509(calcium ion binding);GO:0005515(protein binding);GO:0005634(nucleus);GO:0009733(response to auxin);GO:0071456(cellular response to hypoxia)	NA	NA	up
AT1G56520	AT1G56520	842105	AT1G56520.1;AT1G56520.2	GO:0005634(nucleus);GO:0007165(signal transduction);GO:0009507(chloroplast);GO:0043531(ADP binding);GO:0043531(ADP binding)	NA	NA	up
AT3G18524	AT3G18524		AT3G18524.1	GO:0000400(four-way junction DNA binding);GO:0000406(double-strand/single-strand DNA junction binding);GO:0003684(damaged DNA binding);GO:0005515(protein binding);GO:0005634(nucleus);GO:0005886(plasma membrane);GO:0006290(pyrimidine dimer repair);GO:0006298(mismatch repair);GO:0006301(postreplication repair);GO:0006310(DNA recombination);GO:0008094(DNA-dependent ATPase activity);GO:0030983(mismat…	03430(Mismatch repair)	K08735	up
AT5G15790	AT5G15790	831435	AT5G15790.2;AT5G15790.1	GO:0004842(ubiquitin-protein transferase activity);GO:0005634(nucleus);GO:0005634(nucleus)	NA	NA	up
AT4G39120	AT4G39120		AT4G39120.1	GO:0000105(histidine biosynthetic process);GO:0004401(histidinol-phosphatase activity);GO:0005737(cytoplasm);GO:0008934(inositol monophosphate 1-phosphatase activity);GO:0009507(chloroplast);GO:0010347(L-galactose-1-phosphate phosphatase activity)	00053(Ascorbate and aldarate metabolism);00562(Inositol phosphate metabolism);00340(Histidine metabolism);04070(Phosphatidylinositol signaling system)	K18649	up
AT4G22190	AT4G22190	828310	AT4G22190.1	GO:0005739(mitochondrion)	NA	NA	up
AT3G11700	AT3G11700		AT3G11700.1	GO:0003674(molecular_function);GO:0005773(vacuole);GO:0005886(plasma membrane);GO:0010583(response to cyclopentenone);GO:0099503(secretory vesicle)	NA	NA	up
AT2G04530	AT2G04530		AT2G04530.1	GO:0005634(nucleus);GO:0008033(tRNA processing);GO:0009507(chloroplast);GO:0034414(tRNA 3'-trailer cleavage, endonucleolytic);GO:0042780(tRNA 3'-end processing);GO:0042781(3'-tRNA processing endoribonuclease activity)	03013(RNA transport)	K00784	up
AT3G05410	AT3G05410	819705	AT3G05410.2;AT3G05410.1	GO:0005509(calcium ion binding);GO:0009507(chloroplast);GO:0009654(photosystem II oxygen evolving complex);GO:0015979(photosynthesis);GO:0019898(extrinsic component of membrane);GO:0019898(extrinsic component of membrane)	00630(Glyoxylate and dicarboxylate metabolism);04146(Peroxisome);04146(Peroxisome)	K11517	up
AT3G09800	AT3G09800	820138	AT3G09800.1	NA	NA	NA	up
AT2G47220	AT2G47220		AT2G47220.1	GO:0005634(nucleus);GO:0005737(cytoplasm);GO:0009570(chloroplast stroma);GO:0042803(protein homodimerization activity)	00230(Purine metabolism);00240(Pyrimidine metabolism);03018(RNA degradation)	K00962	up
AT4G00760	AT4G00760		AT4G00760.1	GO:0000156(phosphorelay response regulator activity);GO:0005634(nucleus);GO:0006355(regulation of transcription, DNA-templated)	04075(Plant hormone signal transduction)	K14491	up
AT5G50950	AT5G50950		AT5G50950.2;AT5G50950.1;AT5G50950.3	GO:0004333(fumarate hydratase activity);GO:0005515(protein binding);GO:0005739(mitochondrion);GO:0005829(cytosol);GO:0006099(tricarboxylic acid cycle);GO:0006106(fumarate metabolic process);GO:0006108(malate metabolic process);GO:0009507(chloroplast);GO:0009536(plastid);GO:0009631(cold acclimation);GO:0010109(regulation of photosynthesis);GO:0042128(nitrate assimilation);GO:0045239(tricarboxylic …	00020(Citrate cycle (TCA cycle));00620(Pyruvate metabolism);00620(Pyruvate metabolism)	K01679	up
AT5G27300	AT5G27300	832788	AT5G27300.1	GO:0003676(nucleic acid binding);GO:0005739(mitochondrion);GO:0008150(biological_process)	NA	NA	up
AT2G05920	AT2G05920	815145	AT2G05920.1	GO:0004252(serine-type endopeptidase activity);GO:0005576(extracellular region);GO:0005618(cell wall);GO:0005739(mitochondrion);GO:0005794(Golgi apparatus);GO:0009506(plasmodesma)	NA	NA	up
AT4G28750	AT4G28750		AT4G28750.1	GO:0003729(mRNA binding);GO:0005886(plasma membrane);GO:0009507(chloroplast);GO:0009534(chloroplast thylakoid);GO:0009535(chloroplast thylakoid membrane);GO:0009538(photosystem I reaction center);GO:0009579(thylakoid);GO:0009941(chloroplast envelope);GO:0010287(plastoglobule)	00195(Photosynthesis)	K02693	up
AT4G23310	AT4G23310		AT4G23310.1	GO:0004672(protein kinase activity);GO:0004674(protein serine/threonine kinase activity);GO:0005524(ATP binding);GO:0005576(extracellular region);GO:0005886(plasma membrane);GO:0006468(protein phosphorylation);GO:0006952(defense response);GO:0042742(defense response to bacterium)	NA	NA	up
AT5G35926	AT5G35926	3771311	AT5G35926.1	GO:0003674(molecular_function);GO:0005634(nucleus);GO:0008150(biological_process)	NA	NA	up
AT5G20450	AT5G20450	832167	AT5G20450.2;AT5G20450.1;AT5G20450.3	GO:0003674(molecular_function);GO:0005634(nucleus);GO:0005737(cytoplasm);GO:0008150(biological_process);GO:0008150(biological_process)	NA	NA	up
AT5G18210	AT5G18210	831939	AT5G18210.1	GO:0009507(chloroplast);GO:0016491(oxidoreductase activity);GO:0055114(oxidation-reduction process)	00061(Fatty acid biosynthesis);01040(Biosynthesis of unsaturated fatty acids);00780(Biotin metabolism);00333(Prodigiosin biosyntheses)	K00059	up
AT4G26600	AT4G26600	828767	AT4G26600.1	GO:0000470(maturation of LSU-rRNA);GO:0001510(RNA methylation);GO:0005634(nucleus);GO:0005730(nucleolus);GO:0006364(rRNA processing);GO:0008757(S-adenosylmethionine-dependent methyltransferase activity);GO:0009383(rRNA (cytosine-C5-)-methyltransferase activity);GO:0070475(rRNA base methylation)	NA	NA	up
AT2G36430	AT2G36430	818217	AT2G36430.1	GO:0003674(molecular_function);GO:0008150(biological_process)	NA	NA	up
AT1G68862	AT1G68862	5007841	AT1G68862.1	GO:0003674(molecular_function);GO:0005739(mitochondrion);GO:0008150(biological_process)	NA	NA	up
AT4G13495	AT4G13495	5008139	AT4G13495.2;AT4G13495.1	GO:0003674(molecular_function);GO:0005575(cellular_component);GO:0008150(biological_process);GO:0008150(biological_process)	NA	NA	up
AT5G26690	AT5G26690	832720	AT5G26690.1	GO:0005634(nucleus);GO:0030001(metal ion transport)	NA	NA	up
AT5G44572	AT5G44572	5008298	AT5G44572.1	GO:0003674(molecular_function);GO:0005576(extracellular region);GO:0008150(biological_process)	NA	NA	up
AT1G74470	AT1G74470	843788	AT1G74470.1	GO:0005515(protein binding);GO:0005737(cytoplasm);GO:0005739(mitochondrion);GO:0009507(chloroplast);GO:0009534(chloroplast thylakoid);GO:0009535(chloroplast thylakoid membrane);GO:0009941(chloroplast envelope);GO:0010189(vitamin E biosynthetic process);GO:0015995(chlorophyll biosynthetic process);GO:0045550(geranylgeranyl reductase activity);GO:0055114(oxidation-reduction process);GO:0102067(gera…	00860(Porphyrin and chlorophyll metabolism);00900(Terpenoid backbone biosynthesis)	K10960	up
AT3G57470	AT3G57470	824914	AT3G57470.2;AT3G57470.3;AT3G57470.1	GO:0003824(catalytic activity);GO:0004222(metalloendopeptidase activity);GO:0005737(cytoplasm);GO:0005739(mitochondrion);GO:0043171(peptide catabolic process);GO:0046872(metal ion binding);GO:0051603(proteolysis involved in cellular protein catabolic process);GO:0051603(proteolysis involved in cellular protein catabolic process)	NA	NA	up
AT3G28580	AT3G28580	822488	AT3G28580.1	GO:0000304(response to singlet oxygen);GO:0005783(endoplasmic reticulum);GO:0009737(response to abscisic acid);GO:0016887(ATPase activity)	NA	NA	up
AT3G45780	AT3G45780		AT3G45780.2	GO:0003729(mRNA binding);GO:0004672(protein kinase activity);GO:0004674(protein serine/threonine kinase activity);GO:0005515(protein binding);GO:0005634(nucleus);GO:0005737(cytoplasm);GO:0005773(vacuole);GO:0005886(plasma membrane);GO:0006468(protein phosphorylation);GO:0007623(circadian rhythm);GO:0009637(response to blue light);GO:0009638(phototropism);GO:0009785(blue light signaling pathway);G…	NA	NA	up
AT3G20090	AT3G20090		AT3G20090.1	GO:0005506(iron ion binding);GO:0005576(extracellular region);GO:0005739(mitochondrion);GO:0016020(membrane);GO:0016705(oxidoreductase activity, acting on paired donors, with incorporation or reduction of molecular oxygen);GO:0016709(oxidoreductase activity, acting on paired donors, with incorporation or reduction of molecular oxygen, NAD(P)H as one donor, and incorporation of one atom of oxygen)…	NA	NA	up
AT5G39800	AT5G39800	833976	AT5G39800.1	GO:0003735(structural constituent of ribosome);GO:0005739(mitochondrion);GO:0005762(mitochondrial large ribosomal subunit);GO:0006412(translation)	NA	NA	up
AT3G56070	AT3G56070		AT3G56070.1	GO:0000413(protein peptidyl-prolyl isomerization);GO:0003755(peptidyl-prolyl cis-trans isomerase activity);GO:0005737(cytoplasm);GO:0005739(mitochondrion);GO:0005794(Golgi apparatus);GO:0005829(cytosol);GO:0006457(protein folding);GO:0007165(signal transduction);GO:0016018(cyclosporin A binding);GO:0043231(intracellular membrane-bounded organelle);GO:0046686(response to cadmium ion)	NA	NA	up
AT3G47010	AT3G47010	823854	AT3G47010.1;AT3G47010.2	GO:0004553(hydrolase activity, hydrolyzing O-glycosyl compounds);GO:0005737(cytoplasm);GO:0005975(carbohydrate metabolic process);GO:0008422(beta-glucosidase activity);GO:0009251(glucan catabolic process);GO:0009507(chloroplast);GO:0009507(chloroplast)	00500(Starch and sucrose metabolism);00460(Cyanoamino acid metabolism);00940(Phenylpropanoid biosynthesis);00940(Phenylpropanoid biosynthesis)	K05349	up
AT1G49600	AT1G49600		AT1G49600.1	GO:0003729(mRNA binding);GO:0005634(nucleus);GO:0005829(cytosol);GO:0008143(poly(A) binding);GO:0009507(chloroplast);GO:0010494(cytoplasmic stress granule);GO:0034605(cellular response to heat)	03013(RNA transport)	K03231	up
AT2G07180	AT2G07180	815287	AT2G07180.1;AT2G07180.2	GO:0006468(protein phosphorylation);GO:0009507(chloroplast);GO:0016310(phosphorylation);GO:0016310(phosphorylation)	NA	NA	up
AT5G25980	AT5G25980		AT5G25980.2	GO:0002213(defense response to insect);GO:0005576(extracellular region);GO:0005773(vacuole);GO:0005777(peroxisome);GO:0005975(carbohydrate metabolic process);GO:0008422(beta-glucosidase activity);GO:0009506(plasmodesma);GO:0009507(chloroplast);GO:0009536(plastid);GO:0009737(response to abscisic acid);GO:0010119(regulation of stomatal movement);GO:0019137(thioglucosidase activity);GO:0019762(gluco…	00380(Tryptophan metabolism)	K01237	up
AT1G01680	AT1G01680		AT1G01680.1	GO:0004842(ubiquitin-protein transferase activity);GO:0005737(cytoplasm);GO:0016567(protein ubiquitination)	NA	NA	up
AT1G25054	AT1G25054		AT1G25054.2;AT1G25054.1	GO:0005739(mitochondrion);GO:0008759(UDP-3-O-[3-hydroxymyristoyl] N-acetylglucosamine deacetylase activity);GO:0009507(chloroplast);GO:0103117(UDP-3-O-acyl-N-acetylglucosamine deacetylase activity);GO:2001289(lipid X metabolic process);GO:2001289(lipid X metabolic process)	NA	NA	up
AT3G26310	AT3G26310		AT3G26310.1	GO:0005506(iron ion binding);GO:0016020(membrane);GO:0016709(oxidoreductase activity, acting on paired donors, with incorporation or reduction of molecular oxygen, NAD(P)H as one donor, and incorporation of one atom of oxygen);GO:0020037(heme binding)	NA	NA	up
AT4G25600	AT4G25600	828665	AT4G25600.1	GO:0004656(procollagen-proline 4-dioxygenase activity);GO:0005506(iron ion binding);GO:0005576(extracellular region);GO:0005783(endoplasmic reticulum);GO:0009507(chloroplast);GO:0016705(oxidoreductase activity, acting on paired donors, with incorporation or reduction of molecular oxygen);GO:0018401(peptidyl-proline hydroxylation to 4-hydroxy-L-proline);GO:0031418(L-ascorbic acid binding);GO:00551…	00330(Arginine and proline metabolism)	K00472	up
AT3G45860	AT3G45860		AT3G45860.1	GO:0004674(protein serine/threonine kinase activity);GO:0005886(plasma membrane);GO:0006468(protein phosphorylation);GO:0006952(defense response);GO:0009751(response to salicylic acid);GO:0012501(programmed cell death);GO:0016301(kinase activity);GO:0042742(defense response to bacterium)	NA	NA	up
AT5G59070	AT5G59070	836024	AT5G59070.1	GO:0005768(endosome);GO:0005794(Golgi apparatus);GO:0005802(trans-Golgi network)	NA	NA	up
AT5G07090	AT5G07090	830600	AT5G07090.1;AT5G07090.2	GO:0003723(RNA binding);GO:0003729(mRNA binding);GO:0003735(structural constituent of ribosome);GO:0005515(protein binding);GO:0005737(cytoplasm);GO:0005774(vacuolar membrane);GO:0005886(plasma membrane);GO:0006412(translation);GO:0022626(cytosolic ribosome);GO:0022627(cytosolic small ribosomal subunit);GO:0022627(cytosolic small ribosomal subunit)	03010(Ribosome);03010(Ribosome)	K02987	up
AT2G33530	AT2G33530		AT2G33530.1	GO:0004185(serine-type carboxypeptidase activity);GO:0005576(extracellular region);GO:0005773(vacuole);GO:0005783(endoplasmic reticulum);GO:0009505(plant-type cell wall);GO:0009506(plasmodesma)	NA	NA	up
AT3G53420	AT3G53420		AT3G53420.1	GO:0003729(mRNA binding);GO:0005773(vacuole);GO:0005886(plasma membrane);GO:0006833(water transport);GO:0009414(response to water deprivation);GO:0009506(plasmodesma);GO:0009651(response to salt stress);GO:0009737(response to abscisic acid);GO:0015250(water channel activity);GO:0031625(ubiquitin protein ligase binding);GO:0055085(transmembrane transport);GO:0080170(hydrogen peroxide transmembrane…	NA	NA	up
AT2G17880	AT2G17880	816298	AT2G17880.1	GO:0009507(chloroplast)	NA	NA	up
AT1G61520	AT1G61520		AT1G61520.1;AT1G61520.2	GO:0003729(mRNA binding);GO:0005515(protein binding);GO:0005634(nucleus);GO:0009409(response to cold);GO:0009416(response to light stimulus);GO:0009507(chloroplast);GO:0009534(chloroplast thylakoid);GO:0009535(chloroplast thylakoid membrane);GO:0009579(thylakoid);GO:0009644(response to high light intensity);GO:0009645(response to low light intensity stimulus);GO:0009768(photosynthesis, light harv…	00196(Photosynthesis - antenna proteins);00196(Photosynthesis - antenna proteins)	K08909	up
AT4G09550	AT4G09550		AT4G09550.1	GO:0000226(microtubule cytoskeleton organization);GO:0000776(kinetochore);GO:0000930(gamma-tubulin complex);GO:0005515(protein binding);GO:0005635(nuclear envelope);GO:0005640(nuclear outer membrane);GO:0005739(mitochondrion);GO:0005813(centrosome);GO:0005819(spindle);GO:0005828(kinetochore microtubule);GO:0007052(mitotic spindle organization);GO:0008274(gamma-tubulin ring complex);GO:0009524(phr…	NA	NA	up
AT1G24470	AT1G24470		AT1G24470.1	GO:0005783(endoplasmic reticulum);GO:0045703(ketoreductase activity)	00062(Fatty acid elongation);01040(Biosynthesis of unsaturated fatty acids)	K10251	up
AT4G21400	AT4G21400		AT4G21400.1	GO:0004672(protein kinase activity);GO:0004674(protein serine/threonine kinase activity);GO:0005524(ATP binding);GO:0005576(extracellular region);GO:0005886(plasma membrane);GO:0006468(protein phosphorylation);GO:0016301(kinase activity);GO:0016310(phosphorylation)	NA	NA	up
AT5G49960	AT5G49960	835060	AT5G49960.1	GO:0009507(chloroplast)	NA	NA	up
AT4G04670	AT4G04670	825800	AT4G04670.1	GO:0005737(cytoplasm);GO:0008175(tRNA methyltransferase activity);GO:0030488(tRNA methylation);GO:0031591(wybutosine biosynthetic process);GO:0102522(tRNA 4-demethylwyosine alpha-amino-alpha-carboxypropyltransferase activity)	NA	NA	up
AT4G37590	AT4G37590		AT4G37590.1	GO:0005634(nucleus);GO:0009908(flower development);GO:0009958(positive gravitropism);GO:0016567(protein ubiquitination);GO:0071944(cell periphery)	03050(Proteasome)	K03063	up
AT1G70230	AT1G70230		AT1G70230.1	GO:0005634(nucleus);GO:0005794(Golgi apparatus);GO:0010411(xyloglucan metabolic process);GO:0016413(O-acetyltransferase activity)	NA	NA	up
AT4G21770	AT4G21770	828265	AT4G21770.1	GO:0000455(enzyme-directed rRNA pseudouridine synthesis);GO:0001522(pseudouridine synthesis);GO:0003723(RNA binding);GO:0005634(nucleus);GO:0009507(chloroplast);GO:0009982(pseudouridine synthase activity)	00500(Starch and sucrose metabolism);00460(Cyanoamino acid metabolism);00940(Phenylpropanoid biosynthesis)	K05350	up
AT2G37050	AT2G37050	818281	AT2G37050.3;AT2G37050.2;AT2G37050.1	GO:0004672(protein kinase activity);GO:0005515(protein binding);GO:0005524(ATP binding);GO:0005576(extracellular region);GO:0005783(endoplasmic reticulum);GO:0005886(plasma membrane);GO:0006468(protein phosphorylation);GO:0009506(plasmodesma);GO:0009507(chloroplast);GO:0016301(kinase activity);GO:0016301(kinase activity)	NA	NA	up
AT4G03190	AT4G03190		AT4G03190.1	GO:0000822(inositol hexakisphosphate binding);GO:0004842(ubiquitin-protein transferase activity);GO:0005515(protein binding);GO:0005634(nucleus);GO:0005737(cytoplasm);GO:0006511(ubiquitin-dependent protein catabolic process);GO:0009733(response to auxin);GO:0009734(auxin-activated signaling pathway);GO:0010011(auxin binding);GO:0010152(pollen maturation);GO:0016567(protein ubiquitination);GO:0019…	04075(Plant hormone signal transduction)	K14485	up
AT3G04140	AT3G04140	819569	AT3G04140.1	GO:0005737(cytoplasm)	NA	NA	up
AT4G28150	AT4G28150	828930	AT4G28150.2;AT4G28150.1	GO:0003674(molecular_function);GO:0005634(nucleus);GO:0008150(biological_process);GO:0008150(biological_process)	NA	NA	up
AT5G23860	AT5G23860		AT5G23860.1	GO:0000226(microtubule cytoskeleton organization);GO:0000278(mitotic cell cycle);GO:0003729(mRNA binding);GO:0003924(GTPase activity);GO:0005200(structural constituent of cytoskeleton);GO:0005515(protein binding);GO:0005525(GTP binding);GO:0005737(cytoplasm);GO:0005794(Golgi apparatus);GO:0005829(cytosol);GO:0005874(microtubule);GO:0007017(microtubule-based process);GO:0009409(response to cold);G…	04145(Phagosome)	K07375	up
AT3G61870	AT3G61870	825360	AT3G61870.1;AT3G61870.2	GO:0003674(molecular_function);GO:0005739(mitochondrion);GO:0005829(cytosol);GO:0008150(biological_process);GO:0009507(chloroplast);GO:0009534(chloroplast thylakoid);GO:0009706(chloroplast inner membrane);GO:0009941(chloroplast envelope);GO:0009941(chloroplast envelope)	NA	NA	up
AT3G07200	AT3G07200	819908	AT3G07200.2;AT3G07200.1	GO:0005634(nucleus);GO:0005634(nucleus)	NA	NA	up
AT3G24929	AT3G24929	7922474	AT3G24929.2;AT3G24929.1	GO:0003674(molecular_function);GO:0005739(mitochondrion);GO:0008150(biological_process);GO:0009507(chloroplast);GO:0009507(chloroplast)	NA	NA	up
AT4G13572	AT4G13572	7922478	AT4G13572.1	GO:0003674(molecular_function);GO:0005739(mitochondrion);GO:0008150(biological_process)	NA	NA	up
AT2G19650	AT2G19650	816484	AT2G19650.1	GO:0005634(nucleus);GO:0035556(intracellular signal transduction)	NA	NA	up
AT1G51745	AT1G51745	841600	AT1G51745.1;AT1G51745.2	GO:0003674(molecular_function);GO:0005634(nucleus);GO:0032991(protein-containing complex);GO:0032991(protein-containing complex)	00230(Purine metabolism);00230(Purine metabolism)	K00759	up
AT4G21730	AT4G21730	3770093	AT4G21730.1	NA	NA	NA	up
AT4G31500	AT4G31500		AT4G31500.1	GO:0000162(tryptophan biosynthetic process);GO:0005506(iron ion binding);GO:0005739(mitochondrion);GO:0005783(endoplasmic reticulum);GO:0005886(plasma membrane);GO:0009507(chloroplast);GO:0009625(response to insect);GO:0009641(shade avoidance);GO:0009682(induced systemic resistance);GO:0009684(indoleacetic acid biosynthetic process);GO:0009759(indole glucosinolate biosynthetic process);GO:0010114…	00380(Tryptophan metabolism);00966(Glucosinolate biosynthesis)	K11818	up
AT1G30420	AT1G30420		AT1G30420.1	GO:0000325(plant-type vacuole);GO:0005634(nucleus);GO:0005737(cytoplasm);GO:0005774(vacuolar membrane);GO:0008559(ATPase-coupled xenobiotic transmembrane transporter activity);GO:0016020(membrane);GO:0016887(ATPase activity);GO:0042626(ATPase-coupled transmembrane transporter activity);GO:0055085(transmembrane transport)	02010(ABC transporters)	K05666	up
AT1G69040	AT1G69040		AT1G69040.2;AT1G69040.1	GO:0005515(protein binding);GO:0005829(cytosol);GO:0006521(regulation of cellular amino acid metabolic process);GO:0009506(plasmodesma);GO:0009507(chloroplast);GO:0009735(response to cytokinin);GO:0009735(response to cytokinin)	NA	NA	up
AT3G54470	AT3G54470	824612	AT3G54470.1	GO:0004588(orotate phosphoribosyltransferase activity);GO:0004590(orotidine-5'-phosphate decarboxylase activity);GO:0005737(cytoplasm);GO:0005829(cytosol);GO:0006207('de novo' pyrimidine nucleobase biosynthetic process);GO:0006222(UMP biosynthetic process);GO:0009116(nucleoside metabolic process);GO:0009220(pyrimidine ribonucleotide biosynthetic process);GO:0016036(cellular response to phosphate …	00240(Pyrimidine metabolism)	K13421	up
AT3G50440	AT3G50440		AT3G50440.1	GO:0005829(cytosol);GO:0009694(jasmonic acid metabolic process);GO:0009696(salicylic acid metabolic process);GO:0016787(hydrolase activity);GO:0016788(hydrolase activity, acting on ester bonds);GO:0071456(cellular response to hypoxia);GO:0080030(methyl indole-3-acetate esterase activity);GO:0080031(methyl salicylate esterase activity);GO:0080032(methyl jasmonate esterase activity)	00460(Cyanoamino acid metabolism)	K20802	up
AT5G26170	AT5G26170		AT5G26170.1	GO:0003700(DNA-binding transcription factor activity);GO:0005634(nucleus);GO:0006355(regulation of transcription, DNA-templated);GO:0009867(jasmonic acid mediated signaling pathway);GO:0043565(sequence-specific DNA binding);GO:0050832(defense response to fungus)	04016(MAPK signaling pathway - plant);04626(Plant-pathogen interaction)	K13424	up
AT5G47110	AT5G47110		AT5G47110.1	GO:0005515(protein binding);GO:0009507(chloroplast);GO:0009535(chloroplast thylakoid membrane);GO:0009536(plastid);GO:0019899(enzyme binding);GO:0042651(thylakoid membrane);GO:0042802(identical protein binding);GO:0043495(protein-membrane adaptor activity);GO:1902326(positive regulation of chlorophyll biosynthetic process);GO:1904964(positive regulation of phytol biosynthetic process);GO:1904966(…	NA	NA	up
AT1G64880	AT1G64880	842796	AT1G64880.1	GO:0003723(RNA binding);GO:0003735(structural constituent of ribosome);GO:0005763(mitochondrial small ribosomal subunit);GO:0005768(endosome);GO:0005794(Golgi apparatus);GO:0005802(trans-Golgi network);GO:0006412(translation);GO:0009507(chloroplast)	03010(Ribosome)	K02988	up
AT4G26900	AT4G26900		AT4G26900.1	GO:0000105(histidine biosynthetic process);GO:0000107(imidazoleglycerol-phosphate synthase activity);GO:0004359(glutaminase activity);GO:0009507(chloroplast);GO:0009536(plastid);GO:0009570(chloroplast stroma);GO:0016833(oxo-acid-lyase activity)	00340(Histidine metabolism)	K01663	up
AT3G51820	AT3G51820		AT3G51820.1	GO:0005829(cytosol);GO:0009507(chloroplast);GO:0009534(chloroplast thylakoid);GO:0009535(chloroplast thylakoid membrane);GO:0015995(chlorophyll biosynthetic process);GO:0046408(chlorophyll synthetase activity)	00860(Porphyrin and chlorophyll metabolism)	K04040	up
AT5G62700	AT5G62700		AT5G62700.1	GO:0003729(mRNA binding);GO:0003924(GTPase activity);GO:0005200(structural constituent of cytoskeleton);GO:0005515(protein binding);GO:0005618(cell wall);GO:0005737(cytoplasm);GO:0005794(Golgi apparatus);GO:0007017(microtubule-based process);GO:0009409(response to cold);GO:0009506(plasmodesma);GO:0045298(tubulin complex)	04145(Phagosome)	K07375	up
AT1G07650	AT1G07650	837278	AT1G07650.1;AT1G07650.2	GO:0004672(protein kinase activity);GO:0004674(protein serine/threonine kinase activity);GO:0005515(protein binding);GO:0005524(ATP binding);GO:0005886(plasma membrane);GO:0006468(protein phosphorylation);GO:0016020(membrane);GO:0016301(kinase activity);GO:0031667(response to nutrient levels);GO:0046777(protein autophosphorylation);GO:0046777(protein autophosphorylation)	NA	NA	up
AT4G31050	AT4G31050	829232	AT4G31050.1	GO:0005737(cytoplasm);GO:0005739(mitochondrion);GO:0009249(protein lipoylation);GO:0102555(octanoyl transferase activity (acting on glycine-cleavage complex H protein))	00785(Lipoic acid metabolism)	K03801	up
AT1G72645	AT1G72645	2745853	AT1G72645.1	GO:0003674(molecular_function);GO:0005739(mitochondrion);GO:0008150(biological_process)	NA	NA	up
AT3G59880	AT3G59880	825158	AT3G59880.1	GO:0003674(molecular_function);GO:0005739(mitochondrion);GO:0005886(plasma membrane);GO:0008150(biological_process)	NA	NA	up
AT2G40690	AT2G40690		AT2G40690.1	GO:0004367(glycerol-3-phosphate dehydrogenase [NAD+] activity);GO:0005737(cytoplasm);GO:0005829(cytosol);GO:0005975(carbohydrate metabolic process);GO:0006072(glycerol-3-phosphate metabolic process);GO:0006116(NADH oxidation);GO:0006650(glycerophospholipid metabolic process);GO:0009331(glycerol-3-phosphate dehydrogenase complex);GO:0009627(systemic acquired resistance);GO:0009941(chloroplast enve…	00564(Glycerophospholipid metabolism)	K00006	up
AT5G40140	AT5G40140	834011	AT5G40140.1	GO:0005515(protein binding);GO:0005634(nucleus);GO:0005737(cytoplasm);GO:0016567(protein ubiquitination);GO:0061630(ubiquitin protein ligase activity)	NA	NA	up
AT3G08680	AT3G08680	820015	AT3G08680.1;AT3G08680.2	GO:0004672(protein kinase activity);GO:0005515(protein binding);GO:0005576(extracellular region);GO:0005829(cytosol);GO:0005886(plasma membrane);GO:0006468(protein phosphorylation);GO:0009505(plant-type cell wall);GO:0009506(plasmodesma);GO:0016301(kinase activity);GO:0016301(kinase activity)	NA	NA	up
AT4G03415	AT4G03415		AT4G03415.1;AT4G03415.2	GO:0004721(phosphoprotein phosphatase activity);GO:0005634(nucleus);GO:0005829(cytosol);GO:0005886(plasma membrane);GO:0006470(protein dephosphorylation);GO:0006470(protein dephosphorylation)	NA	NA	up
AT4G19530	AT4G19530	827695	AT4G19530.1	GO:0005737(cytoplasm);GO:0006952(defense response);GO:0009870(defense response signaling pathway, resistance gene-dependent);GO:0043531(ADP binding);GO:0050135(NAD(P)+ nucleosidase activity);GO:0061809(NAD+ nucleotidase, cyclic ADP-ribose generating)	04626(Plant-pathogen interaction)	K16226	up
AT3G09710	AT3G09710		AT3G09710.2;AT3G09710.1	GO:0005515(protein binding);GO:0005516(calmodulin binding);GO:0005576(extracellular region);GO:0005634(nucleus);GO:0005874(microtubule);GO:0006952(defense response);GO:0008017(microtubule binding);GO:0019761(glucosinolate biosynthetic process);GO:0019761(glucosinolate biosynthetic process)	NA	NA	up
AT1G53160	AT1G53160		AT1G53160.1;AT1G53160.2	GO:0000976(transcription regulatory region sequence-specific DNA binding);GO:0003700(DNA-binding transcription factor activity);GO:0005634(nucleus);GO:0006355(regulation of transcription, DNA-templated);GO:0009908(flower development);GO:0010321(regulation of vegetative phase change);GO:0010321(regulation of vegetative phase change)	04075(Plant hormone signal transduction);04075(Plant hormone signal transduction)	K13415	up
AT2G21850	AT2G21850	816721	AT2G21850.1	GO:0005634(nucleus);GO:0035556(intracellular signal transduction)	NA	NA	up
AT1G33080	AT1G33080	840204	AT1G33080.1;AT1G33080.2	GO:0005737(cytoplasm);GO:0005886(plasma membrane);GO:0015297(antiporter activity);GO:0016020(membrane);GO:0022857(transmembrane transporter activity);GO:0042910(xenobiotic transmembrane transporter activity);GO:0055085(transmembrane transport);GO:0055085(transmembrane transport)	NA	NA	up
AT4G17050	AT4G17050		AT4G17050.1	GO:0000256(allantoin catabolic process);GO:0003700(DNA-binding transcription factor activity);GO:0005829(cytosol);GO:0006145(purine nucleobase catabolic process);GO:0006355(regulation of transcription, DNA-templated);GO:0010136(ureide catabolic process);GO:0071522(ureidoglycine aminohydrolase activity)	00230(Purine metabolism)	K14977	up
AT2G20180	AT2G20180		AT2G20180.1;AT2G20180.3;AT2G20180.2	GO:0003677(DNA binding);GO:0003700(DNA-binding transcription factor activity);GO:0005515(protein binding);GO:0005634(nucleus);GO:0006355(regulation of transcription, DNA-templated);GO:0006783(heme biosynthetic process);GO:0009686(gibberellin biosynthetic process);GO:0009740(gibberellic acid mediated signaling pathway);GO:0009959(negative gravitropism);GO:0010029(regulation of seed germination);GO…	04075(Plant hormone signal transduction);04075(Plant hormone signal transduction)	K16189	up
AT3G48610	AT3G48610		AT3G48610.1	GO:0004629(phospholipase C activity);GO:0005886(plasma membrane);GO:0009395(phospholipid catabolic process);GO:0009507(chloroplast);GO:0048229(gametophyte development);GO:0048364(root development)	00562(Inositol phosphate metabolism);00564(Glycerophospholipid metabolism);00565(Ether lipid metabolism)	K01114	up
AT1G65500	AT1G65500	842862	AT1G65500.1	GO:0003674(molecular_function);GO:0005739(mitochondrion);GO:0005886(plasma membrane);GO:0009409(response to cold);GO:0009414(response to water deprivation);GO:0009651(response to salt stress)	NA	NA	up
AT4G24970	AT4G24970	828599	AT4G24970.1	GO:0003677(DNA binding);GO:0003723(RNA binding);GO:0004519(endonuclease activity);GO:0005634(nucleus);GO:0005654(nucleoplasm);GO:0006282(regulation of DNA repair);GO:0010369(chromocenter);GO:0016604(nuclear body);GO:0016887(ATPase activity);GO:0031935(regulation of chromatin silencing);GO:0043621(protein self-association);GO:0044030(regulation of DNA methylation);GO:1902290(positive regulation of…	NA	NA	up
AT1G60770	AT1G60770	842371	AT1G60770.1	GO:0003729(mRNA binding);GO:0005739(mitochondrion);GO:0008150(biological_process)	NA	NA	up
AT4G35930	AT4G35930		AT4G35930.1	GO:0003674(molecular_function);GO:0005634(nucleus);GO:0008150(biological_process)	NA	NA	up
AT5G22794	AT5G22794	6241095	AT5G22794.1;AT5G22794.2	GO:0003674(molecular_function);GO:0005634(nucleus);GO:0008150(biological_process);GO:0008150(biological_process)	NA	NA	up
AT4G30990	AT4G30990	829224	AT4G30990.2	GO:0005634(nucleus);GO:0005730(nucleolus);GO:0005794(Golgi apparatus);GO:0008150(biological_process);GO:0030686(90S preribosome);GO:0032040(small-subunit processome)	NA	NA	up
AT3G24560	AT3G24560		AT3G24560.2;AT3G24560.1;AT3G24560.3	GO:0005524(ATP binding);GO:0008033(tRNA processing);GO:0009507(chloroplast);GO:0009658(chloroplast organization);GO:0009793(embryo development ending in seed dormancy);GO:0010098(suspensor development);GO:0016879(ligase activity, forming carbon-nitrogen bonds);GO:0016879(ligase activity, forming carbon-nitrogen bonds)	NA	NA	up
AT4G09890	AT4G09890	826579	AT4G09890.1	GO:0003674(molecular_function);GO:0005634(nucleus);GO:0008150(biological_process)	NA	NA	up
AT2G24165	AT2G24165	3768487	AT2G24165.1	NA	04016(MAPK signaling pathway - plant)	K20718	up
AT5G10530	AT5G10530	830918	AT5G10530.1	GO:0002229(defense response to oomycetes);GO:0004675(transmembrane receptor protein serine/threonine kinase activity);GO:0005515(protein binding);GO:0005576(extracellular region);GO:0005886(plasma membrane);GO:0006468(protein phosphorylation);GO:0006952(defense response);GO:0010726(positive regulation of hydrogen peroxide metabolic process);GO:0010942(positive regulation of cell death);GO:0016301…	NA	NA	up
AT1G55370	AT1G55370		AT1G55370.2;AT1G55370.1	GO:0003824(catalytic activity);GO:0005737(cytoplasm);GO:0005975(carbohydrate metabolic process);GO:0009507(chloroplast);GO:0009773(photosynthetic electron transport in photosystem I);GO:0010628(positive regulation of gene expression);GO:0016020(membrane);GO:0030246(carbohydrate binding);GO:0047938(glucose-6-phosphate 1-epimerase activity);GO:0047938(glucose-6-phosphate 1-epimerase activity)	NA	NA	up
AT5G56990	AT5G56990	835801	AT5G56990.1	GO:0003674(molecular_function);GO:0005575(cellular_component);GO:0008150(biological_process)	NA	NA	up
AT3G01142	AT3G01142	6240364	AT3G01142.1	GO:0003674(molecular_function);GO:0005575(cellular_component);GO:0008150(biological_process)	NA	NA	up
AT1G71920	AT1G71920		AT1G71920.1;AT1G71920.2	GO:0000105(histidine biosynthetic process);GO:0004400(histidinol-phosphate transaminase activity);GO:0005737(cytoplasm);GO:0009507(chloroplast);GO:0009570(chloroplast stroma);GO:0030170(pyridoxal phosphate binding);GO:0030170(pyridoxal phosphate binding)	00340(Histidine metabolism);00350(Tyrosine metabolism);00360(Phenylalanine metabolism);00400(Phenylalanine, tyrosine and tryptophan biosynthesis);00960(Tropane, piperidine and pyridine alkaloid biosynthesis);00960(Tropane, piperidine and pyridine alkaloid biosynthesis)	K00817	up
AT2G44640	AT2G44640	819072	AT2G44640.1	GO:0005634(nucleus);GO:0005739(mitochondrion);GO:0005774(vacuolar membrane);GO:0005829(cytosol);GO:0009507(chloroplast);GO:0009536(plastid);GO:0009941(chloroplast envelope);GO:1990052(ER to chloroplast lipid transport)	NA	NA	up
AT4G00238	AT4G00238	825892	AT4G00238.1	GO:0005515(protein binding);GO:0005634(nucleus);GO:0005730(nucleolus);GO:0006355(regulation of transcription, DNA-templated);GO:0009507(chloroplast);GO:0010629(negative regulation of gene expression);GO:0071333(cellular response to glucose stimulus)	NA	NA	up
AT4G18480	AT4G18480		AT4G18480.1	GO:0005618(cell wall);GO:0005829(cytosol);GO:0009507(chloroplast);GO:0009570(chloroplast stroma);GO:0010007(magnesium chelatase complex);GO:0015995(chlorophyll biosynthetic process);GO:0016851(magnesium chelatase activity);GO:0016887(ATPase activity)	00860(Porphyrin and chlorophyll metabolism)	K03405	up
AT5G15580	AT5G15580		AT5G15580.1	GO:0005515(protein binding);GO:0005634(nucleus);GO:0005829(cytosol);GO:0009826(unidimensional cell growth);GO:0051513(regulation of monopolar cell growth)	NA	NA	up
AT3G03370	AT3G03370	821271	AT3G03370.2	GO:0003674(molecular_function);GO:0005634(nucleus);GO:0005739(mitochondrion);GO:0008150(biological_process)	NA	NA	up
AT5G63650	AT5G63650		AT5G63650.1	GO:0003729(mRNA binding);GO:0004674(protein serine/threonine kinase activity);GO:0005634(nucleus);GO:0005737(cytoplasm);GO:0006468(protein phosphorylation);GO:0006970(response to osmotic stress);GO:0009536(plastid);GO:0009651(response to salt stress);GO:0016301(kinase activity);GO:0035556(intracellular signal transduction)	04016(MAPK signaling pathway - plant);04075(Plant hormone signal transduction)	K14498	up
AT4G37740	AT4G37740		AT4G37740.1	GO:0005515(protein binding);GO:0005524(ATP binding);GO:0005634(nucleus);GO:0006351(transcription, DNA-templated);GO:0006355(regulation of transcription, DNA-templated);GO:0008285(negative regulation of cell population proliferation);GO:0048364(root development);GO:0048366(leaf development)	NA	NA	up
AT1G19990	AT1G19990	838588	AT1G19990.1	GO:0003674(molecular_function);GO:0005634(nucleus);GO:0008150(biological_process)	NA	NA	up
AT3G43800	AT3G43800		AT3G43800.1	GO:0004364(glutathione transferase activity);GO:0005737(cytoplasm);GO:0006749(glutathione metabolic process);GO:0009407(toxin catabolic process);GO:0080167(response to karrikin)	00480(Glutathione metabolism)	K00799	up
AT5G51590	AT5G51590	835233	AT5G51590.1	GO:0003680(AT DNA binding);GO:0005515(protein binding);GO:0005634(nucleus);GO:0010051(xylem and phloem pattern formation);GO:0010089(xylem development);GO:0043621(protein self-association)	NA	NA	up
AT1G01040	AT1G01040		AT1G01040.1;AT1G01040.2	GO:0000911(cytokinesis by cell plate formation);GO:0003677(DNA binding);GO:0003725(double-stranded RNA binding);GO:0004525(ribonuclease III activity);GO:0005515(protein binding);GO:0005524(ATP binding);GO:0005634(nucleus);GO:0005737(cytoplasm);GO:0006396(RNA processing);GO:0009616(virus induced gene silencing);GO:0009880(embryonic pattern specification);GO:0009908(flower development);GO:0010098(s…	NA	NA	up
AT4G19985	AT4G19985	827743	AT4G19985.1	GO:0004343(glucosamine 6-phosphate N-acetyltransferase activity);GO:0005739(mitochondrion);GO:0005783(endoplasmic reticulum);GO:0005793(endoplasmic reticulum-Golgi intermediate compartment);GO:0005794(Golgi apparatus);GO:0006048(UDP-N-acetylglucosamine biosynthetic process);GO:0008080(N-acetyltransferase activity);GO:0009507(chloroplast);GO:0048029(monosaccharide binding)	NA	NA	up
AT3G50470	AT3G50470		AT3G50470.1	GO:0003674(molecular_function);GO:0009620(response to fungus);GO:0050832(defense response to fungus)	NA	NA	up
AT5G21930	AT5G21930		AT5G21930.1;AT5G21930.2;AT5G21930.3	GO:0005375(copper ion transmembrane transporter activity);GO:0006825(copper ion transport);GO:0009507(chloroplast);GO:0009535(chloroplast thylakoid membrane);GO:0009767(photosynthetic electron transport chain);GO:0016021(integral component of membrane);GO:0019829(ATPase-coupled cation transmembrane transporter activity);GO:0030001(metal ion transport);GO:0043682(copper transmembrane transporter a…	NA	NA	up
AT4G03440	AT4G03440	827920	AT4G03440.1	GO:0005737(cytoplasm);GO:0016020(membrane);GO:0031347(regulation of defense response);GO:0071446(cellular response to salicylic acid stimulus);GO:2000031(regulation of salicylic acid mediated signaling pathway)	NA	NA	up
AT1G05600	AT1G05600		AT1G05600.2;AT1G05600.1	GO:0005739(mitochondrion);GO:0005739(mitochondrion)	NA	NA	up
AT2G39870	AT2G39870	818574	AT2G39870.1	GO:0003674(molecular_function);GO:0005575(cellular_component);GO:0008150(biological_process)	NA	NA	up
AT4G01700	AT4G01700	828131	AT4G01700.1	GO:0002239(response to oomycetes);GO:0004568(chitinase activity);GO:0005576(extracellular region);GO:0005618(cell wall);GO:0005829(cytosol);GO:0005975(carbohydrate metabolic process);GO:0006032(chitin catabolic process);GO:0016998(cell wall macromolecule catabolic process)	00520(Amino sugar and nucleotide sugar metabolism);04016(MAPK signaling pathway - plant)	K20547	up
AT5G56610	AT5G56610	835762	AT5G56610.1	GO:0004439(phosphatidylinositol-4,5-bisphosphate 5-phosphatase activity);GO:0004725(protein tyrosine phosphatase activity);GO:0005737(cytoplasm);GO:0006470(protein dephosphorylation);GO:0008138(protein tyrosine/serine/threonine phosphatase activity);GO:0008962(phosphatidylglycerophosphatase activity);GO:0048364(root development)	NA	NA	up
AT5G50150	AT5G50150	835080	AT5G50150.1	GO:0003674(molecular_function);GO:0005576(extracellular region);GO:0008150(biological_process)	NA	NA	up
AT4G24930	AT4G24930	828595	AT4G24930.1	GO:0003674(molecular_function);GO:0005829(cytosol);GO:0008150(biological_process);GO:0009507(chloroplast);GO:0009543(chloroplast thylakoid lumen);GO:0009579(thylakoid);GO:0031977(thylakoid lumen)	NA	NA	up
AT2G02790	AT2G02790		AT2G02790.1	GO:0005829(cytosol);GO:0005875(microtubule associated complex);GO:0005886(plasma membrane);GO:0008150(biological_process)	NA	NA	up
AT5G23690	AT5G23690	832434	AT5G23690.1	GO:0003674(molecular_function);GO:0005575(cellular_component);GO:0006396(RNA processing)	NA	NA	up
AT1G22500	AT1G22500		AT1G22500.1	GO:0004842(ubiquitin-protein transferase activity);GO:0005576(extracellular region);GO:0009416(response to light stimulus);GO:0016567(protein ubiquitination);GO:0033591(response to L-ascorbic acid)	NA	NA	up
AT5G10760	AT5G10760	830943	AT5G10760.1	GO:0005576(extracellular region);GO:0009627(systemic acquired resistance);GO:0048046(apoplast)	NA	NA	up
AT5G03700	AT5G03700	831753	AT5G03700.1	GO:0005576(extracellular region);GO:0005768(endosome);GO:0005794(Golgi apparatus);GO:0005802(trans-Golgi network);GO:0005886(plasma membrane);GO:0016020(membrane);GO:0048544(recognition of pollen)	NA	NA	up
AT2G45460	AT2G45460	819154	AT2G45460.1;AT2G45460.2	GO:0005737(cytoplasm);GO:0005737(cytoplasm)	NA	NA	up
AT1G05810	AT1G05810		AT1G05810.1	GO:0003924(GTPase activity);GO:0005525(GTP binding);GO:0005634(nucleus);GO:0006886(intracellular protein transport);GO:0009507(chloroplast);GO:0012505(endomembrane system)	04144(Endocytosis)	K07904	up
AT5G13290	AT5G13290		AT5G13290.2;AT5G13290.1	GO:0002229(defense response to oomycetes);GO:0004675(transmembrane receptor protein serine/threonine kinase activity);GO:0005102(signaling receptor binding);GO:0005515(protein binding);GO:0005739(mitochondrion);GO:0005886(plasma membrane);GO:0006468(protein phosphorylation);GO:0006952(defense response);GO:0009909(regulation of flower development);GO:0010073(meristem maintenance);GO:0010075(regula…	NA	NA	up
AT5G57590	AT5G57590		AT5G57590.1	GO:0000287(magnesium ion binding);GO:0004015(adenosylmethionine-8-amino-7-oxononanoate transaminase activity);GO:0004141(dethiobiotin synthase activity);GO:0005739(mitochondrion);GO:0005759(mitochondrial matrix);GO:0009102(biotin biosynthetic process);GO:0030170(pyridoxal phosphate binding);GO:0042803(protein homodimerization activity)	00780(Biotin metabolism)	K19562	up
AT1G02300	AT1G02300	839576	AT1G02300.1	GO:0004197(cysteine-type endopeptidase activity);GO:0005576(extracellular region);GO:0005615(extracellular space);GO:0005764(lysosome);GO:0006508(proteolysis);GO:0050790(regulation of catalytic activity);GO:0051603(proteolysis involved in cellular protein catabolic process)	NA	NA	up
AT5G44530	AT5G44530	834480	AT5G44530.1	GO:0004252(serine-type endopeptidase activity);GO:0005576(extracellular region)	NA	NA	up
AT5G65410	AT5G65410		AT5G65410.1	GO:0005515(protein binding);GO:0005634(nucleus);GO:0006355(regulation of transcription, DNA-templated);GO:0010371(regulation of gibberellin biosynthetic process);GO:0010431(seed maturation);GO:0042803(protein homodimerization activity)	NA	NA	up
AT1G35420	AT1G35420	840434	AT1G35420.1;AT1G35420.2	GO:0005737(cytoplasm);GO:0009507(chloroplast);GO:0009570(chloroplast stroma);GO:0009570(chloroplast stroma)	NA	NA	up
AT2G26730	AT2G26730	817214	AT2G26730.1	GO:0004672(protein kinase activity);GO:0005515(protein binding);GO:0005777(peroxisome);GO:0005886(plasma membrane);GO:0006468(protein phosphorylation)	NA	NA	up
AT2G47485	AT2G47485	2745593	AT2G47485.1	GO:0005739(mitochondrion)	NA	NA	up
AT2G31902	AT2G31902	10723053	AT2G31902.1	NA	NA	NA	up
AT1G69850	AT1G69850		AT1G69850.1	GO:0005634(nucleus);GO:0005886(plasma membrane);GO:0009624(response to nematode);GO:0010119(regulation of stomatal movement);GO:0080168(abscisic acid transport);GO:0090440(abscisic acid transmembrane transporter activity)	NA	NA	up
AT3G59420	AT3G59420		AT3G59420.1	GO:0005515(protein binding);GO:0005886(plasma membrane);GO:0009786(regulation of asymmetric cell division);GO:0009793(embryo development ending in seed dormancy);GO:0009986(cell surface);GO:0010311(lateral root formation);GO:0016301(kinase activity);GO:0019199(transmembrane receptor protein kinase activity);GO:0030139(endocytic vesicle);GO:0042803(protein homodimerization activity);GO:0048364(roo…	NA	NA	up
AT3G14310	AT3G14310		AT3G14310.1	GO:0003729(mRNA binding);GO:0005618(cell wall);GO:0005737(cytoplasm);GO:0005829(cytosol);GO:0005886(plasma membrane);GO:0009620(response to fungus);GO:0009624(response to nematode);GO:0030599(pectinesterase activity);GO:0042545(cell wall modification);GO:0045490(pectin catabolic process);GO:0046910(pectinesterase inhibitor activity);GO:0048046(apoplast);GO:0050829(defense response to Gram-negativ…	00040(Pentose and glucuronate interconversions)	K01051	up
AT1G73940	AT1G73940	843731	AT1G73940.1	GO:0003729(mRNA binding);GO:0005575(cellular_component);GO:0008150(biological_process)	NA	NA	up
AT2G26440	AT2G26440	817184	AT2G26440.1	GO:0005576(extracellular region);GO:0009617(response to bacterium);GO:0030599(pectinesterase activity);GO:0042545(cell wall modification);GO:0045490(pectin catabolic process);GO:0046910(pectinesterase inhibitor activity)	00040(Pentose and glucuronate interconversions)	K01051	up
AT5G18240	AT5G18240		AT5G18240.4;AT5G18240.3;AT5G18240.5;AT5G18240.2;AT5G18240.1	GO:0003700(DNA-binding transcription factor activity);GO:0005739(mitochondrion);GO:0006355(regulation of transcription, DNA-templated);GO:0006355(regulation of transcription, DNA-templated)	04933(AGE-RAGE signaling pathway in diabetic complications);04933(AGE-RAGE signaling pathway in diabetic complications)	K06236	up
AT3G48740	AT3G48740		AT3G48740.1	GO:0005515(protein binding);GO:0005886(plasma membrane);GO:0005887(integral component of plasma membrane);GO:0008515(sucrose transmembrane transporter activity);GO:0008643(carbohydrate transport);GO:0009507(chloroplast);GO:0009793(embryo development ending in seed dormancy);GO:0010431(seed maturation);GO:0015770(sucrose transport);GO:0016021(integral component of membrane);GO:0051119(sugar transm…	NA	NA	up
AT5G42240	AT5G42240		AT5G42240.1	GO:0004185(serine-type carboxypeptidase activity);GO:0005576(extracellular region);GO:0005618(cell wall);GO:0005773(vacuole)	NA	NA	up
AT3G50560	AT3G50560	824220	AT3G50560.1	GO:0005575(cellular_component);GO:0055114(oxidation-reduction process)	NA	NA	up
AT1G63250	AT1G63250	842631	AT1G63250.1	GO:0005739(mitochondrion)	NA	NA	up
AT4G05130	AT4G05130		AT4G05130.1	GO:0005337(nucleoside transmembrane transporter activity);GO:0005886(plasma membrane);GO:0015858(nucleoside transport);GO:0016021(integral component of membrane);GO:1901642(nucleoside transmembrane transport)	NA	NA	up
AT2G06850	AT2G06850		AT2G06850.1	GO:0004553(hydrolase activity, hydrolyzing O-glycosyl compounds);GO:0005576(extracellular region);GO:0005618(cell wall);GO:0005737(cytoplasm);GO:0005739(mitochondrion);GO:0009505(plant-type cell wall);GO:0009506(plasmodesma);GO:0009612(response to mechanical stimulus);GO:0009645(response to low light intensity stimulus);GO:0009733(response to auxin);GO:0009826(unidimensional cell growth);GO:00104…	NA	NA	up
AT4G11000	AT4G11000	826701	AT4G11000.1	GO:0008150(biological_process)	NA	NA	up
AT1G79470	AT1G79470	844285	AT1G79470.1	GO:0003938(IMP dehydrogenase activity);GO:0005737(cytoplasm);GO:0005739(mitochondrion);GO:0005829(cytosol);GO:0006183(GTP biosynthetic process)	00230(Purine metabolism)	K00088	up
AT1G51805	AT1G51805	841607	AT1G51805.1	GO:0004672(protein kinase activity);GO:0005524(ATP binding);GO:0005634(nucleus);GO:0006468(protein phosphorylation);GO:0016310(phosphorylation)	NA	NA	up
AT4G22280	AT4G22280	828323	AT4G22280.1;AT4G22280.2	GO:0003674(molecular_function);GO:0005575(cellular_component);GO:0008150(biological_process);GO:0008150(biological_process)	NA	NA	up
AT3G45030	AT3G45030	823638	AT3G45030.1	GO:0003729(mRNA binding);GO:0003735(structural constituent of ribosome);GO:0005829(cytosol);GO:0009507(chloroplast);GO:0015935(small ribosomal subunit);GO:0022627(cytosolic small ribosomal subunit)	03010(Ribosome)	K02969	up
AT4G32570	AT4G32570		AT4G32570.1	GO:0005515(protein binding);GO:0005634(nucleus);GO:0009611(response to wounding);GO:0031347(regulation of defense response);GO:2000022(regulation of jasmonic acid mediated signaling pathway)	NA	NA	up
[truncated: 5,884 more rows]
