# Supplementary material for: Maize ZmbZIP92 transcription factor positively regulates drought tolerance in Arabidopsis
Source: Plant Signal Behav. 2026 Feb 26;21(1):2635681. doi: 10.1080/15592324.2026.2635681 (PMC12947587; doi:10.1080/15592324.2026.2635681)
Supplement: Table S3.xlsx [file KPSB_A_2635681_SM0054.xlsx]

## Sheet: Sheet1
Table S1. Primers used in this study
Name	Sequence	Characteristics
zmbzip92-1301a-F	ggggtaccATGGGAGTTCAGACAATG	for the p1301a- ZmbZIP92
zmbzip92-1301a-R	cgggatccTCAGAAAGTGGCGGAATT
zmbzip92-bk-F	ATGGCCATGGAGGCCGAATTCATGGGAGTTCAGACAATG	for the pGBKT7 - ZmbZIP92
zmbzip92-bk-R	TCGACGGATCCCCGGGAATTCTCAGAAAGTGGCGGAATT
zmbzip92-1305-F	ggactagtATGGGAGTTCAGACAATGTCGT	for the p1305-35S-ZmbZIP92-GFP
zmbzip92-1305-R	cgggatccTCAGAAAGTGGCGGAATTCGTT
zmbzip92-62sk-F	aactgcagATGGGAGTTCAGACAATGTCGT	for the pGreenII 62-SK-ZmbZIP92
zmbzip92-62sk-R	cgggatccTCAGAAAGTGGCGGAATTCGTT
G-box-0800-F	CTCGAGGTCGACGGTATCGATAAGCTTCACGTGCACGTGCACGTGCACGTGGGATCCACTAGT TCTAGAGC	for the pGreenII 0800-G-box
G-box-0800-R	ACCGCGGTGGCGGCCGCTCTAGAACTAGTGGATCC
qzmbzip92-F	CCAGGTGTTTTCCTCTCG	for the qRT-PCR in Maize
qzmbzip92-F	GTTCTTGATCATGCGCTTC
qAT2G37170-F	CTTTATACAGAGCCGTCATTGC	AtPIP2B qPCR
qAT2G37170-R	TGTGTCGGACTGAATCTTGTAA
qAT3G18490-F	CGGTGGTGTTTTATCGATAACC	ASPG1 qPCR
qAT3G18490-R	CGACGTAGTAGAAAGTGTCGAT
qAT3G53420-F	GTGGTATGATCTTCATCCTCGT	ATPIP2 qPCR
qAT3G53420-R	GTACAATAGGGCCCTAGGTAAC
qAT1G52400-F	CGAGGAGATCTTTTGTTGGGGA	ATBG1 qPCR
qAT1G52400-R	TCCCTAGCTTTCAGTTTCCGAC
qAT3G58490-F	CCTTAGGAATTGTTACCGGAGT	ATSPP1 qPCR
qAT3G58490-R	TGACTCTACCAAGGTAGGATGA
qAT5G57050-F	CGAGATCGATGAATCAGAGTGA	ABI2 qPCR
qAT5G57050-R	CCATCAAGCAACGAACTAGAAG
qAT4G33150-F	TGTTGATGATGAAACGTCCATG	LKR qPCR
qAT4G33150-R	CCATCAAGCAACGAACTAGAAG
qAT3G11410-F	GTTAATGGTGCTACTCGGAGTA	ATPP2CA qPCR
qAT3G11410-R	GTGATCTACGGAGAGAGGAATG
qAT3G19580-F	CTCATGCTCGCTAAAGATCAAC	AZF2 qPCR
qAT3G19580-R	GCTTTTTCACAGACGTTACACT
qAT3G21780-F	GTAGATTCCACTCTACCAGACG	UGT71B6 qPCR
qAT3G21780-R	CTGAATGTGAAGCAAAAGTCCA
